# Supplementary material for: Stratifying macrophages based on their infectious burden identifies novel host targets for intervention during Crohn’s disease associated adherent-invasive Escherichia coli infection
Source: Microbiology (Reading). 2024 Jun 25;170(6):001470. doi: 10.1099/mic.0.001470 (PMC11261827; doi:10.1099/mic.0.001470)
Supplement: Uncited Fig. S2. [file mic-170-01470-s002.xlsx]

## Sheet: Supplemental Table 1
Supplemental Table 1: DEGs of Control vs No
ensembl_gene_id	baseMean	log2FoldChange	lfcSE	stat	pvalue	padj	external_gene_name	chromosome_name	start_position	end_position	gene_biotype	Control_1	Control_2	Control_3	Control_4	No_1	No_2	No_3	No_4
ENSMUSG00000021025	11625.1	2.38299	0.179075	13.3073	2.10019e-40	2.41522e-36	Nfkbia	12	55536195	55539432	protein_coding	3288.53	2970.4	2075.26	2662.36	14660.2	12774	13626.4	16290.2
ENSMUSG00000006818	4121.29	2.54772	0.213375	11.9401	7.3163e-33	4.20687e-29	Sod2	17	13225733	13258950	protein_coding	984.872	555.015	913.458	647.207	5702.71	4110.74	4828.03	3490.51
ENSMUSG00000042212	1049.45	5.29326	0.44578	11.8742	1.61256e-32	6.18147e-29	Sprr2d	3	92246447	92248180	protein_coding	58.1544	12.57	8.6379	12.8245	803.94	655.448	815.909	1309.39
ENSMUSG00000027398	10660.9	4.99047	0.445544	11.2009	4.03813e-29	1.16096e-25	Il1b	2	129206490	129213059	protein_coding	738.185	359.696	108.694	106.87	9307.75	10161.1	12233.5	10017.1
ENSMUSG00000024754	236.617	2.52537	0.230477	10.9571	6.14157e-28	1.41256e-24	Cemip2	19	21755706	21835724	protein_coding	36.581	41.5778	41.7499	41.8932	242.938	190.291	233.848	265.465
ENSMUSG00000054905	791.015	6.30511	0.580369	10.864	1.71161e-27	3.28058e-24	Stfa3	16	36270899	36275754	protein_coding	27.2012	0	5.03878	3.41985	474.169	407.29	908.083	1004.46
ENSMUSG00000050737	240.286	3.26054	0.322172	10.1205	4.48147e-24	7.36242e-21	Ptges	2	30779483	30819875	protein_coding	32.8291	29.9747	25.1939	58.9925	444.899	222.563	384.058	355.149
ENSMUSG00000069662	700.79	3.78162	0.381109	9.92268	3.31727e-23	4.76857e-20	Marcks	10	37009371	37014916	protein_coding	105.991	21.2724	65.5041	42.7482	721.985	963.698	1079.63	474.728
ENSMUSG00000038067	1297.14	4.76645	0.483502	9.85818	6.31827e-23	8.07335e-20	Csf3	11	98592089	98594455	protein_coding	121.937	79.2879	30.9525	18.8092	581.491	2593.97	1158.15	2477.67
ENSMUSG00000056054	31122.9	4.28807	0.438231	9.78493	1.30681e-22	1.50284e-19	S100a8	3	90576285	90577342	protein_coding	2883.33	1928.05	511.796	386.443	22743.5	25896.3	29884.8	32996.6
ENSMUSG00000025481	1591	3.57312	0.366435	9.75102	1.82625e-22	1.90926e-19	Urah	7	140414931	140417879	protein_coding	226.99	114.097	159.081	103.451	1733.74	1360.97	1107.79	2982.3
ENSMUSG00000028480	398.024	2.6501	0.27734	9.5554	1.23104e-21	1.17974e-18	Glipr2	4	43957401	43979118	protein_coding	69.41	52.214	58.3058	60.7024	269.281	365.003	315.781	562.02
ENSMUSG00000020407	804.416	3.31533	0.350374	9.46226	3.01351e-21	2.66579e-18	Upp1	11	9068103	9086170	protein_coding	154.766	71.5525	133.168	85.4963	1035.17	1200.73	761.288	1436.14
ENSMUSG00000029409	1473.76	4.93627	0.530443	9.30594	1.32808e-20	1.09093e-17	U90926	5	92357752	92363267	lncRNA	98.4872	92.8249	17.2758	5.12978	1545.44	1572.41	1582.32	1816.4
ENSMUSG00000022126	5951.26	2.81454	0.30382	9.26384	1.97217e-20	1.512e-17	Acod1	14	103284413	103294009	protein_coding	1249.38	1152.58	858.751	801.101	6598.36	6634.6	11468	3867.18
ENSMUSG00000000982	33596.8	2.19173	0.239121	9.16581	4.91772e-20	3.53461e-17	Ccl3	11	83538670	83540181	protein_coding	11553	11325.6	7128.43	6273.72	34709.9	41886.4	41706.1	47441.7
ENSMUSG00000079597	3375.22	4.91136	0.541137	9.076	1.12636e-19	7.61947e-17	Cstdc4	16	36004582	36008481	protein_coding	133.192	151.807	12.9569	27.3588	2090.83	2276.82	4426.05	967.393
ENSMUSG00000051748	199.391	4.70416	0.532817	8.82884	1.05764e-18	6.75716e-16	Wfdc21	11	83637766	83643468	protein_coding	15.9455	0	23.0344	5.98474	394.165	162.471	258.599	375.478
ENSMUSG00000038255	12.1205	-20.9939	2.39128	-8.77937	1.64398e-18	9.45286e-16	Neurod2	11	98216241	98220474	protein_coding	0	67.6848	0	0	0	0	0	0
ENSMUSG00000042157	1605.03	4.78431	0.54467	8.78388	1.57932e-18	9.45286e-16	Sprr2i	3	92315298	92316578	protein_coding	21.5734	76.3872	3.59913	6.83971	552.221	675.479	772.383	959.022
ENSMUSG00000026875	312.71	2.82671	0.325416	8.68645	3.73944e-18	2.04779e-15	Traf1	2	34831762	34851784	protein_coding	93.7973	30.9416	56.1464	38.4734	382.457	442.9	272.254	459.183
ENSMUSG00000026773	1124.45	3.49498	0.406795	8.5915	8.58387e-18	4.47702e-15	Pfkfb3	2	11476244	11558888	protein_coding	150.076	156.642	67.6636	39.3283	741.498	1220.76	1363.83	1328.52
ENSMUSG00000032487	9743.36	4.36691	0.508569	8.58665	8.95404e-18	4.47702e-15	Ptgs2	1	149975782	149983978	protein_coding	605.931	735.831	302.327	248.794	7962.32	14488.9	15306.8	1286.67
ENSMUSG00000035356	403.308	2.53256	0.298009	8.49826	1.92451e-17	9.2216e-15	Nfkbiz	16	55631738	55659262	protein_coding	74.0999	87.9903	78.4609	93.191	416.605	755.601	314.927	444.833
ENSMUSG00000000805	332.229	5.82334	0.694155	8.38911	4.89846e-17	2.25329e-14	Car4	11	84848612	84856870	protein_coding	17.8215	0	5.03878	0	169.764	386.147	506.103	223.612
ENSMUSG00000032561	60.2042	7.26241	0.871026	8.33777	7.57068e-17	3.34857e-14	Acpp	9	104165450	104214947	protein_coding	1.87595	0	1.43965	0	76.1011	189.179	69.1304	190.13
ENSMUSG00000032324	1271.68	2.46463	0.296812	8.30368	1.00933e-16	4.29901e-14	Tspan3	9	56039009	56072761	protein_coding	270.136	210.79	284.331	216.306	942.483	914.734	2088.42	1473.21
ENSMUSG00000003541	3648.64	3.22791	0.38982	8.28051	1.22646e-16	5.03723e-14	Ier3	17	36132576	36133815	protein_coding	703.48	645.907	387.266	382.169	3004.04	5137.87	5936.68	5767.29
ENSMUSG00000027737	710.211	1.73047	0.215297	8.03757	9.1638e-16	3.63392e-13	Slc7a11	3	49846975	50398063	protein_coding	312.345	270.739	203.71	188.092	687.837	947.006	878.212	717.473
ENSMUSG00000031289	80.9999	4.27423	0.536738	7.96335	1.67442e-15	6.4186e-13	Il13ra2	X	146166472	146212188	protein_coding	10.3177	0	6.47843	3.41985	93.6629	99.0405	148.502	52.6147
ENSMUSG00000051379	337.953	4.23822	0.539917	7.84977	4.16806e-15	1.54622e-12	Flrt3	2	140492834	140513389	protein_coding	26.2633	4.83463	14.3965	25.6489	165.861	435.111	474.525	267.857
ENSMUSG00000030790	185.72	5.35981	0.687735	7.79342	6.52172e-15	2.34374e-12	Adm	7	110226868	110229027	protein_coding	0	9.66926	7.19825	4.27482	48.7828	150.23	453.188	218.829
ENSMUSG00000026121	231.997	2.7153	0.351333	7.72856	1.08771e-14	3.79051e-12	Sema4c	1	36587720	36597430	protein_coding	42.2088	10.6362	43.1895	25.6489	204.888	202.532	219.34	176.977
ENSMUSG00000027997	166.835	2.38188	0.308689	7.71611	1.19934e-14	4.0566e-12	Casp6	3	129695074	129707752	protein_coding	53.4645	29.0078	51.8274	44.4581	269.281	261.512	180.08	223.612
ENSMUSG00000021024	2088.64	1.37467	0.180962	7.59647	3.04308e-14	9.9987e-12	Psma6	12	55431007	55465239	protein_coding	1235.31	786.111	1045.19	1108.89	2877.21	2587.3	2163.52	3202.32
ENSMUSG00000072235	1282.58	1.92398	0.254107	7.57151	3.68908e-14	1.17846e-11	Tuba1a	15	98847718	98851584	protein_coding	567.474	297.813	278.572	261.619	1239.08	1587.99	1206.79	1296.23
ENSMUSG00000049985	92.2223	3.99787	0.546733	7.31228	2.62641e-13	8.16317e-11	Ankrd55	13	112424985	112520536	protein_coding	10.3177	0	10.0776	6.83971	91.7116	84.5739	101.562	163.823
ENSMUSG00000085949	229.083	3.91871	0.538216	7.28091	3.31566e-13	1.00342e-10	Gm14275	2	172130053	172132440	lncRNA	16.8835	43.5117	12.237	4.27482	493.682	166.922	219.34	273.836
ENSMUSG00000055202	184.546	3.96169	0.545192	7.2666	3.68642e-13	1.08702e-10	Zfp811	17	33014650	33028905	protein_coding	26.2633	0	9.35773	15.3893	140.494	218.112	122.898	313.297
ENSMUSG00000025746	268.316	4.85751	0.674454	7.20214	5.92755e-13	1.70417e-10	Il6	5	30218112	30224979	protein_coding	18.7595	0	12.9569	8.54963	290.745	395.049	440.386	45.44
ENSMUSG00000009093	121.771	3.73646	0.525707	7.1075	1.18164e-12	3.31436e-10	Gstt4	10	75650777	75658377	protein_coding	6.56581	33.8424	10.0776	6.83971	255.622	144.666	280.789	75.3347
ENSMUSG00000028599	2023.99	2.32748	0.330721	7.03761	1.95567e-12	5.3548e-10	Tnfrsf1b	4	144940033	144973440	protein_coding	516.823	317.152	279.292	167.573	2272.3	1151.76	1871.64	1128.82
ENSMUSG00000020120	2848.38	1.05297	0.150756	6.98462	2.85618e-12	7.63863e-10	Plek	11	16921206	17002381	protein_coding	1614.25	1679.55	1238.82	1188.4	2818.67	2907.79	3297.78	2840
ENSMUSG00000024810	3107.31	4.8775	0.698699	6.98084	2.93428e-12	7.66913e-10	Il33	19	29902514	29938118	protein_coding	238.245	214.658	15.1163	14.5344	2507.43	4042.86	3927.63	3689.01
ENSMUSG00000016528	2086.34	1.49565	0.215105	6.95313	3.57277e-12	9.13041e-10	Mapkapk2	1	130981437	131025563	protein_coding	745.689	976.595	850.833	870.353	2379.62	2415.92	1591.71	3325.49
ENSMUSG00000031740	17.5563	-20.9508	3.02283	-6.93087	4.18268e-12	1.04567e-09	Mmp2	8	93553919	93580048	protein_coding	0	62.8502	0	0	0	0	0	0
ENSMUSG00000024743	353.996	3.02022	0.438424	6.88882	5.62587e-12	1.37654e-09	Syt7	19	10366454	10430544	protein_coding	86.2936	52.214	10.7974	35.9085	312.21	361.665	337.971	483.098
ENSMUSG00000025997	11.0981	-17.3695	2.52922	-6.86752	6.53255e-12	1.56122e-09	Ikzf2	1	69570373	69726404	protein_coding	0	1.93385	0.719825	1.70993	0	0	0	0
ENSMUSG00000026126	151.912	-2.29832	0.334791	-6.86494	6.65215e-12	1.56122e-09	Ptpn18	1	34498843	34514814	protein_coding	408.956	364.531	389.425	379.604	57.5637	48.9639	61.4492	147.082
ENSMUSG00000058427	20370.1	2.95335	0.431214	6.84891	7.44138e-12	1.71152e-09	Cxcl2	5	91051730	91053797	protein_coding	3300.73	4250.61	1532.51	1440.61	19262.4	33258.7	24001	4987.63
ENSMUSG00000069814	7.1503	-20.7246	3.03084	-6.83792	8.03506e-12	1.81183e-09	Ccdc92b	11	74510431	74532342	protein_coding	0	62.8502	0	0	0	0	0	0
ENSMUSG00000017002	556.307	3.56583	0.521988	6.83124	8.41829e-12	1.86174e-09	Slpi	2	164195990	164231015	protein_coding	125.688	58.0156	42.4697	30.7787	567.831	541.941	294.444	1634.64
ENSMUSG00000020205	1205.14	2.9076	0.425891	6.8271	8.66487e-12	1.88011e-09	Phlda1	10	111342147	111344506	protein_coding	431.468	146.973	67.6636	81.2215	1584.46	1411.05	1232.4	1222.1
ENSMUSG00000030530	1021.3	3.16318	0.463517	6.82429	8.83584e-12	1.88171e-09	Furin	7	80038333	80055184	protein_coding	190.409	137.303	129.569	109.435	661.494	920.298	1847.74	1645.4
ENSMUSG00000028525	553.341	2.23973	0.328956	6.8086	9.85541e-12	2.06068e-09	Pde4b	4	101944740	102464456	protein_coding	153.828	148.907	82.0601	136.794	683.934	679.93	431.852	664.858
ENSMUSG00000028645	4173.55	2.63807	0.390076	6.76295	1.35206e-11	2.77655e-09	Slc2a1	4	118965908	118995180	protein_coding	730.681	1069.42	566.502	543.757	2625.49	5078.89	8671.17	1736.28
ENSMUSG00000043421	5029.61	2.19016	0.324687	6.74545	1.52557e-11	3.0779e-09	Hilpda	6	29272487	29275445	protein_coding	1345.99	1946.42	715.506	679.696	3764.08	4907.51	7551.43	5162.22
ENSMUSG00000042608	294.653	2.01677	0.300901	6.70246	2.0494e-11	4.06347e-09	Stk40	4	125997750	126034822	protein_coding	86.2936	74.4533	89.2583	67.5421	189.277	293.783	441.24	361.128
ENSMUSG00000027087	211.013	1.86861	0.283104	6.60044	4.09928e-11	7.99013e-09	Itgav	2	83554741	83637260	protein_coding	75.0379	63.8171	82.7799	65.8322	161.959	319.378	292.737	277.423
ENSMUSG00000005087	754.235	1.03977	0.157706	6.59314	4.30631e-11	8.25377e-09	Cd44	2	102641486	102732010	protein_coding	406.142	467.025	337.598	386.443	752.23	777.858	1002.82	744.976
ENSMUSG00000020108	671.631	2.98865	0.455828	6.55653	5.50729e-11	1.03826e-08	Ddit4	10	59785491	59787656	protein_coding	162.269	134.403	41.7499	57.2826	559.051	1522.33	399.42	654.096
ENSMUSG00000020611	1740.93	1.23015	0.188911	6.51177	7.42686e-11	1.37756e-08	Gna13	11	109253657	109292195	protein_coding	762.572	1167.08	614.011	685.681	1824.48	1828.36	1967.23	1950.33
ENSMUSG00000031596	293.281	4.36502	0.677623	6.44166	1.18175e-10	2.15717e-08	Slc7a2	8	41315433	41375345	protein_coding	40.3329	2.90078	13.6767	0	157.081	251.496	587.181	173.389
ENSMUSG00000028967	203.29	3.33529	0.519174	6.42421	1.32552e-10	2.38179e-08	Errfi1	4	150938376	150953349	protein_coding	56.2784	20.3054	20.1551	15.3893	205.863	610.935	161.304	150.669
ENSMUSG00000044098	478.745	2.11664	0.331376	6.38742	1.6871e-10	2.98487e-08	Rsbn1	3	103821436	103873952	protein_coding	138.82	180.815	115.892	172.703	602.955	615.387	889.307	527.343
ENSMUSG00000095304	7.45748	19.346	3.06812	6.30549	2.8728e-10	5.00563e-08	Plac9a	14	25887930	25903524	protein_coding	0	0	0	0	0	0	59.7423	0
ENSMUSG00000028989	6.67711	-21.49	3.45225	-6.22492	4.81796e-10	8.26963e-08	Angptl7	4	148579640	148584917	protein_coding	0	93.7918	0	0	0	0	0	0
ENSMUSG00000047884	388.849	3.02807	0.48875	6.19553	5.80904e-10	9.82412e-08	Klk9	7	43441315	43446181	protein_coding	120.999	32.8755	60.4653	61.5574	569.783	363.891	453.188	863.359
ENSMUSG00000023992	296.021	-2.49436	0.404794	-6.16205	7.18075e-10	1.19679e-07	Trem2	17	48653429	48661175	protein_coding	930.47	853.796	847.954	884.887	169.764	86.7996	159.597	208.067
ENSMUSG00000001348	667.806	2.16013	0.354924	6.08617	1.15646e-09	1.8999e-07	Acp5	9	22038023	22047007	protein_coding	109.743	259.136	156.922	172.703	671.251	1289.75	595.716	564.412
ENSMUSG00000053113	4604.53	2.8755	0.472855	6.08114	1.19331e-09	1.93283e-07	Socs3	11	117856905	117860873	protein_coding	1089.93	864.432	349.115	414.657	5962.23	5380.46	7880.86	717.473
ENSMUSG00000029135	187.458	1.59884	0.263203	6.07455	1.24334e-09	1.9859e-07	Fosl2	5	32293145	32315186	protein_coding	93.7973	85.0895	77.7411	76.0918	202.936	240.368	320.048	242.745
ENSMUSG00000062345	2137.71	4.59716	0.760974	6.04115	1.53016e-09	2.41053e-07	Serpinb2	1	107439153	107463208	protein_coding	300.151	55.1148	12.9569	21.3741	2668.42	3239.4	2312.03	1199.38
ENSMUSG00000019929	322.852	3.3163	0.549189	6.03853	1.55521e-09	2.41689e-07	Dcn	10	97315471	97354005	protein_coding	53.4645	119.899	37.4309	6.83971	605.882	629.853	505.249	420.917
ENSMUSG00000018500	118.422	3.054	0.506984	6.02386	1.70307e-09	2.61138e-07	Adora2b	11	62139810	62157279	protein_coding	8.44176	9.66926	38.1507	11.1145	52.6854	148.004	197.15	169.802
ENSMUSG00000001666	669.774	1.70976	0.285525	5.98812	2.12282e-09	3.21216e-07	Ddt	10	75607064	75609248	protein_coding	371.437	175.981	315.283	206.046	1119.08	684.381	538.534	1156.33
ENSMUSG00000079523	1105.67	1.50555	0.25169	5.98175	2.20751e-09	3.29694e-07	Tmsb10	6	72934330	72935731	protein_coding	341.422	417.712	371.43	333.436	1081.03	1046.05	1412.48	614.635
ENSMUSG00000026525	134.9	3.39083	0.567886	5.97096	2.35859e-09	3.4774e-07	Opn3	1	175489987	175520342	protein_coding	26.2633	0	23.7542	30.7787	137.567	174.712	369.549	168.606
ENSMUSG00000016529	385.041	3.83507	0.64455	5.95	2.68142e-09	3.90333e-07	Il10	1	130947582	130952711	protein_coding	80.6657	21.2724	2.8793	4.27482	464.412	357.214	473.671	252.311
ENSMUSG00000003865	151.653	1.87866	0.318366	5.90094	3.61426e-09	5.1955e-07	Gys1	7	45084268	45106043	protein_coding	53.4645	50.2801	45.349	61.5574	143.421	141.328	206.538	283.402
ENSMUSG00000042677	298.336	2.14348	0.364203	5.8854	3.97101e-09	5.63785e-07	Zc3h12a	4	125012216	125021633	protein_coding	46.8987	111.196	41.7499	65.8322	303.429	321.604	374.67	169.802
ENSMUSG00000030406	61.1651	5.31653	0.905978	5.86828	4.40351e-09	6.17565e-07	Gipr	7	18889986	18900052	protein_coding	0	0	0	7.69467	35.1236	63.4305	130.58	78.922
ENSMUSG00000047798	533.439	1.94519	0.332314	5.85346	4.81443e-09	6.67059e-07	Cd300lf	11	115007040	115024818	protein_coding	192.285	122.8	112.293	117.985	311.234	406.178	864.556	515.385
ENSMUSG00000024238	6.83015	20.1536	3.45877	5.8268	5.65012e-09	7.73529e-07	Zeb1	18	5591860	5775467	protein_coding	0	0	0	0	0	84.5739	0	0
ENSMUSG00000050440	25.6988	7.36238	1.26452	5.82226	5.80559e-09	7.85462e-07	Hamp	7	30641793	30643457	protein_coding	0	0	0	0	23.4157	10.0153	46.9404	23.9158
ENSMUSG00000040711	257.906	1.65114	0.285742	5.77844	7.53942e-09	1.00818e-06	Sh3pxd2b	11	32297820	32378173	protein_coding	84.4176	111.196	51.8274	81.2215	256.597	229.24	265.427	277.423
ENSMUSG00000046223	349.992	3.22297	0.563261	5.72199	1.05282e-08	1.39166e-06	Plaur	7	24161909	24175393	protein_coding	58.1544	39.644	21.5948	30.7787	222.449	85.6868	665.7	424.505
ENSMUSG00000027925	32.3783	6.69789	1.17178	5.71602	1.09051e-08	1.4251e-06	Sprr2j-ps	3	92325389	92326703	protein_coding	0	0	0	0	13.6592	20.0307	21.3365	10.7621
ENSMUSG00000020841	1109.62	1.54283	0.270731	5.69874	1.20694e-08	1.55953e-06	Cpd	11	76669250	76737844	protein_coding	306.717	501.835	262.736	287.268	750.279	1063.85	1246.05	894.45
ENSMUSG00000026981	13124.6	1.56509	0.27489	5.6935	1.24465e-08	1.59038e-06	Il1rn	2	24226865	24241506	protein_coding	6196.25	6785.89	3416.29	2926.54	10122.4	11841.5	17589.8	17623.5
ENSMUSG00000072572	118.35	2.13846	0.376068	5.68636	1.29772e-08	1.63998e-06	Slc39a2	14	52130346	52134202	protein_coding	50.6506	26.107	12.237	39.3283	155.129	165.809	152.77	87.2925
ENSMUSG00000035385	21729.9	2.08302	0.367053	5.67497	1.3871e-08	1.73387e-06	Ccl2	11	81926397	81928279	protein_coding	5549.99	4233.2	3900.73	2551.21	18839.9	24488.6	20215.1	5241.14
ENSMUSG00000034394	66.7343	4.37783	0.772486	5.66719	1.45158e-08	1.79496e-06	Lif	11	4207557	4222514	protein_coding	0	0	5.03878	7.69467	57.5637	117.958	58.8888	38.2652
ENSMUSG00000035373	5874.59	2.23813	0.39525	5.66257	1.49127e-08	1.82442e-06	Ccl7	11	81936538	81938351	protein_coding	1868.44	1198.02	857.312	817.345	7992.57	6937.29	6120.17	1314.17
ENSMUSG00000034765	606.578	2.43578	0.432964	5.62582	1.84633e-08	2.23503e-06	Dusp5	19	53517540	53530862	protein_coding	60.9683	205.955	123.81	75.2368	555.148	612.048	1099.26	252.311
ENSMUSG00000001761	5.99362	19.7482	3.54044	5.5779	2.43441e-08	2.91622e-06	Smo	6	29735502	29761364	protein_coding	0	0	0	0	0	0	61.4492	0
ENSMUSG00000026822	8818.04	2.55903	0.460258	5.55998	2.6981e-08	3.19878e-06	Lcn2	2	32274645	32278264	protein_coding	2305.54	290.078	2054.38	2858.14	6901.79	8644.35	13611.9	15090.8
ENSMUSG00000086804	53.2186	4.29905	0.773655	5.55681	2.74755e-08	3.22417e-06	Gm43154	6	31582125	31774988	lncRNA	1.87595	0	2.15948	3.41985	42.9288	50.0767	11.9485	45.44
ENSMUSG00000069792	16761.7	2.15381	0.388337	5.54623	2.91899e-08	3.39075e-06	Wfdc17	11	83594817	83597094	protein_coding	2078.55	4803.69	4343.42	3360.86	4471.43	16598.7	21683	22158
ENSMUSG00000024789	270.475	1.67157	0.301923	5.53642	3.08716e-08	3.51508e-06	Jak2	19	29229228	29290480	protein_coding	112.557	115.064	69.823	67.5421	224.401	234.804	308.953	392.219
ENSMUSG00000090862	666.155	3.67204	0.663109	5.53761	3.0663e-08	3.51508e-06	Rps13	7	115930740	115933430	protein_coding	223.238	165.344	164.12	130.809	6241.27	429.547	168.132	1872.6
ENSMUSG00000027333	480.328	2.17742	0.393557	5.53266	3.15411e-08	3.5561e-06	Smox	2	131333416	131367842	protein_coding	131.316	192.418	130.288	94.9009	345.382	846.852	804.814	484.294
ENSMUSG00000057135	595.623	2.35888	0.427761	5.51448	3.49806e-08	3.9056e-06	Scimp	11	70681758	70703412	protein_coding	241.997	127.634	41.03	52.1528	534.659	567.536	607.665	658.879
ENSMUSG00000031762	14846.5	1.01523	0.1842	5.51157	3.55653e-08	3.9327e-06	Mt2	8	94899292	94900196	protein_coding	10595.3	7338.97	7026.93	9897.06	17097.4	15422.5	17770.8	20164.6
ENSMUSG00000029379	905.236	5.76409	1.04895	5.49512	3.90439e-08	4.23589e-06	Cxcl3	5	90933962	90937459	protein_coding	4.68987	30.9416	0.719825	4.27482	530.757	802.34	830.418	28.6989
ENSMUSG00000038412	92.2661	2.26478	0.412095	5.49576	3.89037e-08	4.23589e-06	Higd1a	9	121677629	121687428	protein_coding	22.5114	15.4708	13.6767	43.6031	80.9794	140.215	129.726	106.425
ENSMUSG00000026984	285.727	3.20059	0.582684	5.49284	3.95512e-08	4.25083e-06	Il1f6	2	24105430	24115714	protein_coding	0.937973	55.1148	12.237	7.69467	178.545	155.794	250.064	108.817
ENSMUSG00000055030	666.018	5.25453	0.959029	5.479	4.27727e-08	4.5545e-06	Sprr2e	3	92259450	92260756	protein_coding	55.3404	0.966926	3.59913	0	398.067	356.101	748.486	774.871
ENSMUSG00000047945	508.876	1.79404	0.327786	5.47321	4.41947e-08	4.66274e-06	Marcksl1	4	129407374	129409778	protein_coding	116.309	146.006	161.241	106.015	455.631	417.306	654.605	308.513
ENSMUSG00000030717	1128.73	2.10656	0.385727	5.46129	4.7269e-08	4.89724e-06	Nupr1	7	126222421	126230033	protein_coding	330.167	338.424	310.245	300.092	804.916	1115.04	2045.75	1541.37
ENSMUSG00000044103	228.313	3.12175	0.572675	5.45117	5.00382e-08	5.13785e-06	Il1f9	2	24076488	24083580	protein_coding	81.6037	8.70233	25.1939	12.8245	155.129	211.435	258.599	490.273
ENSMUSG00000028793	848.295	1.67541	0.307712	5.44472	5.18857e-08	5.2804e-06	Rnf19b	4	128952064	128979679	protein_coding	465.235	234.963	239.702	218.871	759.06	752.263	1209.35	978.155
ENSMUSG00000052837	100.033	1.7896	0.329029	5.43903	5.35716e-08	5.40415e-06	Junb	8	85701113	85705347	protein_coding	20.6354	45.4455	25.1939	49.5879	108.298	141.328	120.338	115.991
ENSMUSG00000046318	30.1976	4.28356	0.790646	5.4178	6.0338e-08	6.0338e-06	Ccbe1	18	66178373	66435812	protein_coding	0	0	4.31895	1.70993	38.0506	10.0153	38.4058	40.6568
ENSMUSG00000017009	223.808	2.00182	0.371552	5.38773	7.1352e-08	7.07369e-06	Sdc4	2	164266167	164285807	protein_coding	112.557	45.4455	78.4609	35.0535	187.326	244.819	355.04	300.143
ENSMUSG00000027611	1166.87	1.75806	0.327846	5.36245	8.20985e-08	8.06951e-06	Procr	2	155593037	155597391	protein_coding	322.663	595.626	285.771	196.642	846.869	1248.58	1536.23	1102.52
ENSMUSG00000040026	14055	3.88274	0.727777	5.33507	9.55086e-08	9.30805e-06	Saa3	7	46361422	46365124	protein_coding	1288.78	1054.92	526.912	466.81	6150.53	15319	11333.1	16424.2
ENSMUSG00000027995	98.9733	1.87552	0.355219	5.27991	1.29249e-07	1.24904e-05	Tlr2	3	83743579	83749074	protein_coding	42.2088	34.8093	37.4309	68.3971	170.74	190.291	191.175	118.383
ENSMUSG00000050635	1060.87	3.9094	0.743302	5.25951	1.44443e-07	1.38424e-05	Sprr2f	3	92272494	92273749	protein_coding	104.115	92.8249	5.03878	5.12978	608.809	527.474	824.444	1143.17
ENSMUSG00000071713	282.98	1.58774	0.302951	5.2409	1.59794e-07	1.5187e-05	Csf2rb	15	78209952	78238047	protein_coding	82.5417	154.708	113.732	104.306	241.963	323.829	479.645	321.667
ENSMUSG00000025270	11.35	-21.9149	4.20769	-5.20829	1.90591e-07	1.79655e-05	Alas2	X	149330371	149353634	protein_coding	0	128.601	0	0	0	0	0	0
ENSMUSG00000001156	479.241	2.0594	0.395969	5.20092	1.98302e-07	1.85404e-05	Mxd1	6	86624024	86646143	protein_coding	241.997	103.461	74.142	77.8017	441.972	697.735	657.165	272.64
ENSMUSG00000024772	964.169	1.05379	0.203658	5.17433	2.28733e-07	2.12131e-05	Ehd1	19	6326755	6350126	protein_coding	695.976	612.064	445.572	589.07	1203.96	981.503	1196.55	1479.19
ENSMUSG00000046203	357.651	3.32414	0.6466	5.14096	2.73344e-07	2.51477e-05	Sprr2g	3	92281222	92282536	polymorphic_pseudogene	58.1544	35.7763	4.31895	0	231.23	216.999	164.718	364.715
ENSMUSG00000097111	283.755	1.50294	0.293165	5.12661	2.95008e-07	2.69253e-05	Peak1os	9	56165174	56175064	lncRNA	86.2936	170.179	89.2583	87.2063	293.672	211.435	359.307	359.932
ENSMUSG00000036062	18.346	-21.562	4.20818	-5.12383	2.99392e-07	2.71103e-05	Phf24	4	42916660	42944752	protein_coding	0	85.0895	0	14.5344	0	0	0	0
ENSMUSG00000007872	309.023	2.09541	0.4106	5.1033	3.33788e-07	2.99888e-05	Id3	4	135870808	135873066	protein_coding	148.2	103.461	56.8662	36.7634	620.517	267.076	290.177	294.164
ENSMUSG00000116657	492.612	2.00391	0.392787	5.10177	3.36488e-07	2.9997e-05	Gm49774	17	27764681	27775492	lncRNA	216.672	176.947	59.7455	54.7177	376.603	707.75	450.628	498.644
ENSMUSG00000068874	81.606	2.59844	0.510036	5.09462	3.49443e-07	3.09123e-05	Selenbp1	3	94840367	94852069	protein_coding	11.2557	3.8677	25.1939	27.3588	80.0037	158.02	79.3719	96.8589
ENSMUSG00000020053	213.813	-2.76999	0.546808	-5.06574	4.06816e-07	3.57128e-05	Igf1	10	87694127	87772904	protein_coding	356.43	307.482	832.838	676.276	73.1742	51.1895	87.9065	106.425
ENSMUSG00000035692	1324.23	1.64404	0.324726	5.06284	4.13064e-07	3.59866e-05	Isg15	4	156283912	156285253	protein_coding	471.801	484.43	298.727	253.924	897.603	1401.03	1758.13	655.292
ENSMUSG00000045664	155.53	2.37553	0.470327	5.05081	4.39939e-07	3.7756e-05	Cdc42ep2	19	5965664	5974844	protein_coding	59.0923	57.0486	40.3102	36.7634	192.204	274.865	223.607	310.905
ENSMUSG00000048895	143.192	2.16018	0.427618	5.05166	4.3799e-07	3.7756e-05	Cdk5r1	11	80367849	80372010	protein_coding	73.1619	27.0739	15.8362	23.939	144.397	111.282	180.08	186.543
ENSMUSG00000033730	18.3363	6.49483	1.28985	5.03533	4.77015e-07	4.06346e-05	Egr3	14	70314652	70320063	protein_coding	0	0	0	0.854963	32.1966	24.4819	9.38808	28.6989
ENSMUSG00000024190	687.638	2.25313	0.448618	5.02237	5.10367e-07	4.31561e-05	Dusp1	17	26724564	26781102	protein_coding	201.664	240.765	95.7367	64.1223	590.272	990.405	1062.56	223.612
ENSMUSG00000061911	7.46018	-15.2207	3.03162	-5.02065	5.14971e-07	4.32275e-05	Myt1l	12	29578383	29973212	protein_coding	0	0	0	0.854963	0	0	0	0
ENSMUSG00000096146	8.4585	-20.9988	4.20934	-4.98862	6.08134e-07	5.06778e-05	Kcnj11	7	45743377	45750188	protein_coding	0	64.784	0	0	0	0	0	0
ENSMUSG00000008658	87.743	2.17683	0.436858	4.98292	6.26317e-07	5.15025e-05	Rbfox1	16	5703219	7229390	protein_coding	33.767	12.57	24.4741	27.3588	189.277	67.8817	85.3461	101.642
ENSMUSG00000017639	14.7624	18.8648	3.78605	4.98271	6.26987e-07	5.15025e-05	Rab11fip4	11	79482038	79588849	protein_coding	0	0	0	0	0	14.4666	29.0177	0
ENSMUSG00000094733	366.793	3.02067	0.606431	4.98107	6.32343e-07	5.15741e-05	Csta3	16	36030773	36038158	protein_coding	30.0151	87.0233	5.7586	3.41985	191.228	280.429	275.668	270.248
ENSMUSG00000058755	138.07	4.19437	0.842602	4.97788	6.42834e-07	5.20605e-05	Osm	11	4186420	4191026	protein_coding	11.2557	0	15.1163	5.12978	158.056	297.122	122.898	3.58736
ENSMUSG00000016349	41.2219	7.60744	1.53018	4.97162	6.63972e-07	5.33963e-05	Eef1a2	2	180789446	180798807	protein_coding	0	0	0.719825	0	103.419	22.2563	78.5185	0
ENSMUSG00000032020	486.056	1.71074	0.344232	4.96973	6.70452e-07	5.3543e-05	Ubash3b	9	40922394	41072993	protein_coding	134.13	187.584	177.797	201.771	283.916	451.803	926.859	632.572
ENSMUSG00000025791	455.39	1.72841	0.34795	4.96741	6.78513e-07	5.38131e-05	Pgm1	4	99786611	99844491	protein_coding	233.555	159.543	109.413	145.344	275.135	549.731	677.648	642.138
ENSMUSG00000081604	311.043	-3.4508	0.699422	-4.93379	8.06496e-07	6.32572e-05	Gm11518	11	93928044	93928454	processed_pseudogene	155.704	2568.16	471.485	128.245	71.2228	42.287	67.4235	123.166
ENSMUSG00000098557	1101.77	1.27368	0.25818	4.93328	8.08592e-07	6.32572e-05	Kctd12	14	103214017	103220073	protein_coding	539.335	393.539	417.499	447.146	1406.9	1073.87	766.408	1098.93
ENSMUSG00000040489	23.067	6.90884	1.40542	4.91585	8.83959e-07	6.8686e-05	Sox30	11	45871137	45908821	protein_coding	0	0	0	0	27.3184	11.1282	28.1642	9.56631
ENSMUSG00000004791	114.711	4.19289	0.855782	4.89948	9.60893e-07	7.41629e-05	Pgf	12	85213409	85224564	protein_coding	0	20.3054	4.31895	0	21.4644	144.666	232.142	46.6357
ENSMUSG00000026480	1195	1.00618	0.206501	4.87253	1.10177e-06	8.33576e-05	Ncf2	1	152675945	152712742	protein_coding	843.238	864.432	500.998	493.314	1336.65	1354.3	1339.08	1393.09
ENSMUSG00000033581	1174.31	1.12119	0.230097	4.87266	1.10106e-06	8.33576e-05	Igf2bp2	16	21877759	21982049	protein_coding	786.022	617.866	654.321	726.719	1419.58	1236.34	1040.37	2364.07
ENSMUSG00000042354	186.771	-2.05562	0.42176	-4.87391	1.09412e-06	8.33576e-05	Gnl3	14	30734390	30741109	protein_coding	440.847	384.837	412.46	421.497	178.545	66.7689	32.4315	121.97
ENSMUSG00000049719	97.6746	3.24527	0.667815	4.85953	1.17663e-06	8.84398e-05	Prss46	9	110673574	110685590	protein_coding	2.81392	36.7432	7.19825	3.41985	48.7828	119.071	133.993	169.802
ENSMUSG00000054215	15.7647	6.66111	1.37379	4.84871	1.24269e-06	9.27984e-05	Sprr2k	3	92339889	92341232	protein_coding	0	0	0	0	4.87828	28.9332	12.8019	17.9368
ENSMUSG00000028851	14.5517	16.9189	3.50158	4.83179	1.35309e-06	0.000100391	Nudc	4	133259853	133273307	protein_coding	0	0	0	0	0	8.90252	0	2.39158
ENSMUSG00000021367	223.905	2.61623	0.542661	4.82111	1.42762e-06	0.000105241	Edn1	13	42454952	42461466	protein_coding	29.0772	71.5525	12.9569	6.83971	112.2	223.676	255.185	142.299
ENSMUSG00000027670	6.90955	6.89209	1.42998	4.81972	1.43758e-06	0.0001053	Ocstamp	2	165235680	165242325	protein_coding	0	0	0	0	19.5131	28.9332	12.8019	14.3495
ENSMUSG00000033565	115.587	1.81408	0.378054	4.79846	1.59892e-06	0.000116377	Rbfox2	15	76963190	77191204	protein_coding	42.2088	37.7101	42.4697	48.7329	96.5899	152.456	227.874	124.362
ENSMUSG00000024277	290.776	1.35375	0.283075	4.78231	1.73291e-06	0.000125336	Mapre2	18	23885390	24026918	protein_coding	174.463	93.7918	90.698	137.649	259.524	263.737	442.093	301.339
ENSMUSG00000002332	1245.94	2.18107	0.457384	4.76857	1.85534e-06	0.000133353	Dhrs1	14	55976477	55983147	protein_coding	555.28	359.696	282.891	349.68	1255.67	1572.41	2545.02	1643.01
ENSMUSG00000025161	1225.29	1.10585	0.232408	4.75821	1.95315e-06	0.000139511	Slc16a3	11	120839306	120851694	protein_coding	587.171	819.953	572.261	731.849	865.406	1535.68	1617.31	1816.4
ENSMUSG00000026883	14.1691	19.9214	4.20883	4.73324	2.20965e-06	0.000156858	Dab2ip	2	35448278	35621006	protein_coding	0	0	0	0	0	0	90.4669	0
ENSMUSG00000026991	153.724	1.76242	0.372643	4.72951	2.25058e-06	0.000157815	Pkp4	2	58991194	59185552	protein_coding	52.5265	35.7763	71.9825	106.87	168.788	141.328	288.47	309.709
ENSMUSG00000027698	325.405	-1.25608	0.26556	-4.72995	2.2458e-06	0.000157815	Nceh1	3	27237114	27338757	protein_coding	496.188	771.607	510.356	479.635	226.352	171.374	332.85	212.85
ENSMUSG00000002602	15.2925	19.8037	4.20903	4.70504	2.53814e-06	0.000176901	Axl	7	25456698	25488130	protein_coding	0	0	0	0	0	84.5739	0	0
ENSMUSG00000031155	60.13	3.33523	0.709793	4.69888	2.61595e-06	0.000181226	Pim2	X	7744501	7749671	protein_coding	3.75189	0	8.6379	16.2443	73.1742	105.717	84.4927	28.6989
ENSMUSG00000028434	9.70972	19.7661	4.20929	4.69584	2.65516e-06	0.00018284	Epb41l4b	4	56991972	57143437	protein_coding	0	0	0	0	0	15.5794	62.3027	0
ENSMUSG00000019132	394.858	-1.25797	0.268152	-4.69127	2.71519e-06	0.000185862	BC005537	13	24985640	25000180	protein_coding	781.332	640.105	648.562	560.856	316.112	238.142	273.961	271.444
ENSMUSG00000097418	16.5017	6.79997	1.45041	4.68831	2.75473e-06	0.000187452	Mir155hg	16	84500055	84512133	lncRNA	0	0	0	0	10.7322	34.4973	19.6296	5.97894
ENSMUSG00000042810	8.72003	19.7267	4.20966	4.68605	2.78531e-06	0.000188418	Krba1	6	48372520	48396715	protein_coding	0	0	0	0	0	0	69.9838	0
ENSMUSG00000078763	139.343	3.49262	0.747075	4.67506	2.93865e-06	0.000197628	Slfn1	11	83007675	83013496	protein_coding	12.1937	5.80156	10.7974	24.7939	139.519	60.092	331.997	71.7473
ENSMUSG00000039323	17.4206	19.6237	4.20928	4.66202	3.13117e-06	0.000209352	Igfbp2	1	72863662	72891633	protein_coding	0	0	0	0	0	41.1742	0	37.0694
ENSMUSG00000020176	10.7634	19.5604	4.20939	4.64684	3.37054e-06	0.000224053	Grb10	11	11880508	11988683	protein_coding	0	0	0	0	0	0	50.3542	25.1116
ENSMUSG00000099974	543.363	1.55898	0.336762	4.62931	3.66889e-06	0.000242484	Bcl2a1d	9	88605338	88613967	protein_coding	393.011	349.06	212.348	155.603	584.418	792.324	756.167	1136
ENSMUSG00000043388	9.62276	19.4803	4.20995	4.62721	3.70632e-06	0.000243558	Tmem130	5	144672725	144698628	protein_coding	0	0	0	0	0	0	64.8631	0
ENSMUSG00000098318	19.1236	-4.15718	0.899902	-4.61959	3.84492e-06	0.00025123	Lockd	6	134906055	134933761	lncRNA	61.9062	29.9747	62.6248	13.6794	2.92697	6.67689	0	0
ENSMUSG00000044447	102.977	1.79327	0.3893	4.60641	4.09687e-06	0.000266181	Dock5	14	67989584	68170891	protein_coding	66.5961	37.7101	23.7542	29.9237	98.5412	163.584	99.855	184.151
ENSMUSG00000021270	2907.14	1.04657	0.227958	4.59106	4.41011e-06	0.000284923	Hsp90aa1	12	110657039	110669162	protein_coding	2327.11	1938.69	1913.29	1765.5	3978.72	3742.4	3472.73	5217.22
ENSMUSG00000035637	127.018	1.54689	0.337522	4.58307	4.58193e-06	0.00029437	Grhpr	4	44981395	44990734	protein_coding	70.348	94.7587	59.7455	54.7177	136.592	204.758	209.098	265.465
ENSMUSG00000040511	337.551	1.52568	0.333961	4.56845	4.91341e-06	0.000313912	Pvr	7	19637503	19655085	protein_coding	107.867	75.4202	160.521	102.596	264.403	211.435	430.145	381.456
ENSMUSG00000020826	3267.75	4.08484	0.895233	4.56288	5.04572e-06	0.000320585	Nos2	11	78811613	78851080	protein_coding	105.991	394.506	70.5429	49.5879	1543.49	3053.56	5883.76	45.44
ENSMUSG00000015850	53.0273	2.42427	0.531983	4.55703	5.18813e-06	0.000327822	Adamtsl4	3	95583511	95595228	protein_coding	19.6974	4.83463	16.556	7.69467	51.7097	79.0099	53.7681	78.922
ENSMUSG00000059146	10.7017	19.1566	4.21097	4.5492	5.38504e-06	0.000338404	Ntrk3	7	77825707	78387760	protein_coding	0	0	0	0	21.4644	30.046	0	0
ENSMUSG00000025059	687.183	1.49343	0.328389	4.54774	5.42249e-06	0.000338906	Gk	X	84745543	84820425	protein_coding	226.052	218.525	215.228	212.886	621.493	822.37	716.908	295.36
ENSMUSG00000020227	139.372	2.47224	0.544682	4.53888	5.65551e-06	0.000351559	Irak3	10	119977553	120038035	protein_coding	26.2633	1.93385	35.9913	27.3588	177.569	96.8149	180.934	55.0063
ENSMUSG00000032688	173.636	1.74967	0.38912	4.49648	6.90892e-06	0.00042488	Malt1	18	65564009	65612138	protein_coding	88.1695	35.7763	33.112	21.3741	175.618	156.907	112.657	153.061
ENSMUSG00000024401	700.535	1.53665	0.342737	4.48346	7.34413e-06	0.000449242	Tnf	17	35418357	35420983	protein_coding	524.327	321.019	197.952	191.512	919.067	653.222	925.152	1082.19
ENSMUSG00000021990	64.4041	2.56241	0.573926	4.46471	8.01787e-06	0.000486854	Spata13	14	60871450	61002005	protein_coding	6.56581	11.6031	17.9956	25.6489	120.006	95.7021	128.873	21.5242
ENSMUSG00000097134	18.8837	3.90472	0.874709	4.46402	8.04368e-06	0.000486854	1110002J07Rik	10	66748268	66756037	lncRNA	1.87595	0	0.719825	1.70993	15.6105	6.67689	20.4831	21.5242
ENSMUSG00000050212	68.9984	2.44357	0.548934	4.45148	8.52805e-06	0.000513469	Eva1b	4	126041537	126043668	protein_coding	36.581	24.1731	7.19825	9.4046	98.5412	68.9945	79.3719	170.998
ENSMUSG00000023087	137.713	2.25697	0.507467	4.44752	8.68659e-06	0.000520291	Noct	3	51131868	51159065	protein_coding	8.44176	51.2471	25.9137	18.8092	119.03	195.855	66.57	117.187
ENSMUSG00000031825	28.2485	4.61309	1.03889	4.44039	8.97978e-06	0.000532307	Crispld2	8	120719177	120779532	protein_coding	0	0	5.7586	0.854963	34.1479	54.5279	24.7504	58.5936
ENSMUSG00000041598	244.328	1.5414	0.348262	4.42599	9.59995e-06	0.000563263	Cdc42ep4	11	113617676	113642707	protein_coding	64.7202	54.1479	74.8618	120.55	134.64	294.896	327.729	157.844
ENSMUSG00000002897	271.416	2.02386	0.458932	4.40994	1.034e-05	0.000600558	Il17ra	6	120440208	120464520	protein_coding	47.8366	116.031	64.7843	71.8169	172.691	149.117	477.938	420.917
ENSMUSG00000041992	303.154	1.57442	0.357968	4.3982	1.09151e-05	0.000630772	Rapgef5	12	117480099	117723472	protein_coding	96.6113	165.344	71.9825	61.5574	275.135	419.531	207.391	273.836
ENSMUSG00000002847	74.2815	1.9154	0.43883	4.36479	1.27243e-05	0.000728008	Pla1a	16	38216479	38253507	protein_coding	22.5114	32.8755	10.7974	18.8092	83.9064	117.958	77.665	38.2652
ENSMUSG00000031530	186.716	-1.29909	0.298302	-4.35495	1.331e-05	0.000757747	Dusp4	8	35274451	35287048	protein_coding	329.229	317.152	247.62	241.1	107.322	154.681	79.3719	120.775
ENSMUSG00000044117	12.1205	18.3296	4.21462	4.34905	1.36731e-05	0.000774582	Bmerb1	16	13804468	13919364	protein_coding	0	0	0	0	0	10.0153	19.6296	0
ENSMUSG00000051439	7603.87	1.29977	0.299279	4.343	1.40549e-05	0.00079231	Cd14	18	36858120	36859851	protein_coding	4910.29	3236.3	3096.69	2868.4	10253.2	11576.6	9060.35	3849.24
ENSMUSG00000044330	1138.82	1.28477	0.296122	4.33864	1.43365e-05	0.000804245	Gm9790	3	85823090	85823377	processed_pseudogene	552.466	595.626	623.368	450.566	915.165	1189.6	2208.76	1098.93
ENSMUSG00000032288	250.102	-1.56916	0.362185	-4.33247	1.47447e-05	0.000823129	Imp3	9	56844759	56845682	protein_coding	682.845	367.432	529.791	507.848	208.79	160.245	71.6908	264.269
ENSMUSG00000004730	982.746	1.15619	0.267999	4.31415	1.6022e-05	0.000885833	Adgre1	17	57665691	57790527	protein_coding	512.133	660.41	369.99	289.833	761.011	1098.35	1114.62	1107.3
ENSMUSG00000025804	232.086	2.58358	0.601523	4.29507	1.74642e-05	0.000960947	Ccr1	9	123762161	123768729	protein_coding	43.1468	38.677	53.9869	37.6184	149.275	300.46	535.974	53.8105
ENSMUSG00000018102	1022.24	1.60269	0.374004	4.28523	1.82552e-05	0.000999691	H2bc4	13	23868182	23876891	protein_coding	292.648	426.414	287.21	135.939	446.85	940.329	1394.56	685.187
ENSMUSG00000032515	91.2702	2.26882	0.530453	4.27714	1.89307e-05	0.00103177	Csrnp1	9	119800229	119813724	protein_coding	36.581	37.7101	16.556	15.3893	54.6367	249.271	157.89	47.8315
ENSMUSG00000046259	354.49	2.87573	0.674338	4.26452	2.00335e-05	0.00108672	Sprr2h	3	92292992	92294631	protein_coding	58.1544	87.0233	0	10.2596	295.624	273.753	212.512	353.953
ENSMUSG00000042207	62.9586	2.11117	0.496757	4.2499	2.13869e-05	0.00114929	Kdm5b	1	134487909	134563023	protein_coding	19.6974	17.4047	6.47843	29.9237	109.273	72.333	80.2254	53.8105
ENSMUSG00000040264	33.2632	2.88743	0.679594	4.24877	2.14952e-05	0.00114974	Gbp2b	3	142300608	142324940	protein_coding	2.81392	10.6362	1.43965	0.854963	32.1966	26.7076	23.0435	31.0905
ENSMUSG00000040430	145.958	1.61805	0.38191	4.23673	2.26799e-05	0.00120749	Pitpnc1	11	107098718	107361525	protein_coding	35.643	45.4455	69.1032	82.0765	168.788	235.917	88.76	222.417
ENSMUSG00000030861	171.135	1.25211	0.29642	4.22411	2.39889e-05	0.0012713	Acadsb	7	131012330	131050673	protein_coding	77.8518	72.5194	94.2971	99.1758	130.738	158.02	223.607	308.513
ENSMUSG00000030214	17.8617	4.92179	1.16626	4.22016	2.44131e-05	0.00128784	Plbd1	6	136589068	136638926	protein_coding	0.937973	2.90078	0	0	32.1966	18.9179	45.2335	13.1537
ENSMUSG00000040528	1295.76	1.07018	0.254378	4.20705	2.58721e-05	0.00135858	Milr1	11	106642052	106659620	protein_coding	779.456	456.389	632.726	555.726	1031.27	1318.69	1850.3	888.471
ENSMUSG00000029082	893.493	1.41694	0.338028	4.19177	2.76793e-05	0.00143384	Bst1	5	43976227	44001328	protein_coding	360.182	333.589	368.55	210.321	782.476	691.058	1439.79	483.098
ENSMUSG00000097754	66.9975	1.86185	0.444074	4.19265	2.75713e-05	0.00143384	Ptgs2os2	1	150034794	150040699	lncRNA	14.0696	42.5447	12.9569	15.3893	76.1011	107.943	70.8373	51.4189
ENSMUSG00000032280	28.703	-2.23027	0.533074	-4.1838	2.8668e-05	0.0014784	Tle3	9	61279648	61325779	protein_coding	61.9062	39.644	21.5948	32.4886	9.75655	8.90252	5.12077	9.56631
ENSMUSG00000031765	18741.4	1.25794	0.301569	4.1713	3.0286e-05	0.00154795	Mt1	8	94905710	94906955	protein_coding	15532.8	10063.8	5913.36	6940.59	23065.5	21206.9	21334	26346.8
ENSMUSG00000051832	27.386	4.05929	0.975961	4.15928	3.19258e-05	0.00162454	E230016K23Rik	11	83472882	83514519	lncRNA	2.81392	0	0	6.83971	12.6835	25.5947	75.1046	46.6357
ENSMUSG00000007655	39.7648	4.47721	1.07874	4.15039	3.31903e-05	0.00168144	Cav1	6	17306334	17341451	protein_coding	0	0	7.91808	4.27482	70.2472	80.1227	112.657	15.5452
ENSMUSG00000013921	30.9716	6.49813	1.5663	4.14871	3.34353e-05	0.00168643	Clip3	7	29991153	30007792	protein_coding	0	0	0	0	3.90262	0	11.9485	41.8526
ENSMUSG00000045636	12.3856	6.73664	1.62524	4.14502	3.39785e-05	0.00170634	Mtus1	8	41443951	41586763	protein_coding	0	0	0	0.854963	7.80524	4.45126	95.5877	3.58736
ENSMUSG00000055013	46.3003	-2.10754	0.510065	-4.13191	3.59764e-05	0.00179882	Agap1	1	89382528	89825339	protein_coding	80.6657	137.303	105.094	58.1375	25.367	18.9179	28.1642	15.5452
ENSMUSG00000020027	21.1212	5.10498	1.23587	4.13069	3.61679e-05	0.00180057	Socs2	10	95221224	95253042	protein_coding	0	0	5.03878	0	47.8071	17.805	97.2946	21.5242
ENSMUSG00000038302	15.2922	-4.9206	1.19205	-4.12785	3.66176e-05	0.0018151	Afg1l	10	42188581	42354561	protein_coding	26.2633	50.2801	29.5128	15.3893	1.95131	1.11282	0.853461	0
ENSMUSG00000035640	9.99754	17.4161	4.22236	4.12473	3.71176e-05	0.00183199	Cbarp	10	79966285	79976669	protein_coding	0	0	0	0	15.6105	0	0	0
ENSMUSG00000002733	124.407	-1.16044	0.281479	-4.12265	3.74544e-05	0.00184071	Plekha3	2	76505625	76527172	protein_coding	257.943	141.171	267.055	222.291	116.103	111.282	98.1481	71.7473
ENSMUSG00000037411	1210.93	2.51228	0.610177	4.11731	3.83324e-05	0.00186789	Serpine1	5	137090358	137101122	protein_coding	128.502	650.741	46.0688	51.2978	829.307	1708.17	1788	670.837
ENSMUSG00000021457	425.259	1.29409	0.31451	4.11464	3.87791e-05	0.00188169	Syk	13	52737209	52802828	protein_coding	221.362	205.955	141.086	214.596	309.283	445.126	381.497	784.437
ENSMUSG00000028369	22.5405	7.63288	1.86235	4.09851	4.15814e-05	0.00200919	Svep1	4	58042442	58206859	protein_coding	0	0	0	0	20.4888	35.6101	69.9838	0
ENSMUSG00000020017	6.71604	-7.08065	1.72844	-4.09657	4.19325e-05	0.00201767	Hal	10	93324630	93355166	protein_coding	34.705	15.4708	37.4309	14.5344	0	0	0	0
ENSMUSG00000040613	155.559	-1.72358	0.421042	-4.09362	4.24698e-05	0.00203501	Apobec1	6	122554751	122579403	protein_coding	215.734	168.245	429.736	395.848	80.0037	58.9792	166.425	59.7894
ENSMUSG00000020010	11.6946	6.17892	1.51489	4.07879	4.527e-05	0.00215126	Vnn3	10	23727360	23745741	protein_coding	0	0	0	0	27.3184	0	10.2415	8.37052
ENSMUSG00000021591	20.0066	3.75882	0.922106	4.07635	4.57488e-05	0.00216506	Glrx	13	75987987	75998273	protein_coding	2.81392	3.8677	2.15948	2.56489	23.4157	20.0307	103.269	5.97894
ENSMUSG00000078566	205.553	1.96697	0.48504	4.05528	5.00742e-05	0.00235042	Bnip3	7	138492565	138511248	protein_coding	82.5417	90.891	15.1163	26.5039	125.86	194.743	350.773	165.019
ENSMUSG00000050957	183.533	1.46617	0.363045	4.03854	5.37851e-05	0.00251434	Insl6	19	29298744	29302756	protein_coding	81.6037	102.494	83.4997	58.9925	211.717	262.624	185.201	242.745
ENSMUSG00000069237	269.608	1.32695	0.329394	4.02846	5.61439e-05	0.00261399	Fam8a1	13	46822998	46831532	protein_coding	125.688	56.0817	174.917	122.26	263.427	242.594	312.367	386.24
ENSMUSG00000042312	619.168	1.31667	0.327046	4.02595	5.67458e-05	0.00263136	S100a13	3	90421742	90431888	protein_coding	297.338	229.161	239.702	280.428	457.582	408.403	780.917	960.218
ENSMUSG00000003617	125.783	2.08912	0.519548	4.02104	5.79427e-05	0.00267607	Cp	3	20011218	20063309	protein_coding	30.0151	18.3716	35.9913	76.0918	108.298	96.8149	240.676	237.962
ENSMUSG00000024736	71.9407	2.47344	0.619133	3.99501	6.46903e-05	0.0029639	Tmem132a	19	10835186	10847304	protein_coding	17.8215	47.3794	7.19825	1.70993	90.736	110.169	73.3977	133.928
ENSMUSG00000062210	172.342	1.34301	0.336865	3.98678	6.69768e-05	0.00305648	Tnfaip8	18	50112494	50240240	protein_coding	65.6581	47.3794	107.974	92.3361	167.813	170.261	244.943	214.046
ENSMUSG00000042129	403.516	1.20202	0.301766	3.98329	6.79671e-05	0.00308941	Rassf4	6	116609969	116650913	protein_coding	274.826	170.179	157.642	213.741	337.577	431.772	504.396	603.873
ENSMUSG00000033352	167.369	1.20476	0.304026	3.96268	7.41127e-05	0.00335549	Map2k4	11	65579069	65679123	protein_coding	112.557	97.6595	48.9481	64.1223	179.521	243.707	160.451	159.04
ENSMUSG00000032846	191.413	1.39913	0.354945	3.94183	8.08629e-05	0.00361838	Zswim6	13	107861152	108026598	protein_coding	74.0999	75.4202	84.9394	119.695	190.253	304.911	264.573	174.585
ENSMUSG00000026509	588.449	1.29413	0.328429	3.94037	8.13568e-05	0.00362637	Capn2	1	182294825	182345173	protein_coding	347.05	172.113	321.042	252.214	564.905	735.571	538.534	841.835
ENSMUSG00000049037	49.3673	2.4232	0.615369	3.93781	8.22294e-05	0.00365111	Clec4a1	6	122898807	122911578	protein_coding	9.37973	0.966926	28.0732	15.3893	41.9532	62.3176	66.57	121.97
ENSMUSG00000015568	1139.35	-1.06965	0.272071	-3.93151	8.44124e-05	0.00371932	Lpl	8	69333143	69360100	protein_coding	1877.82	1300.52	2610.81	2263.94	1004.93	706.638	1340.79	783.241
ENSMUSG00000011008	289.555	1.11501	0.284511	3.91903	8.89056e-05	0.00390234	Mcoln2	3	145855588	145901268	protein_coding	107.867	194.352	122.37	130.809	249.768	219.225	442.093	289.381
ENSMUSG00000037172	146.621	1.97297	0.503887	3.9155	9.02161e-05	0.00394481	Dennd11	6	40378309	40413069	protein_coding	49.7126	79.2879	26.6335	24.7939	82.9307	260.399	168.132	194.913
ENSMUSG00000058056	29.8384	5.02062	1.28351	3.91164	9.16727e-05	0.00399332	Palld	8	61964467	62355724	protein_coding	6.56581	0	0	0	58.5393	40.0613	64.0096	45.44
ENSMUSG00000026728	18439.5	1.464	0.374704	3.90709	9.34146e-05	0.00405384	Vim	2	13578738	13587637	protein_coding	4751.77	7304.16	7230.64	5695.77	15568.5	17648.1	30832.1	4869.25
ENSMUSG00000020400	712.607	1.36315	0.349079	3.905	9.42242e-05	0.0040736	Tnip1	11	54801611	54853743	protein_coding	555.28	308.449	139.646	183.817	590.272	805.678	925.152	729.431
ENSMUSG00000044786	90.9974	2.32756	0.599118	3.88498	0.00010234	0.00440789	Zfp36	7	28076209	28079678	protein_coding	11.2557	19.3385	8.6379	36.7634	81.9551	71.2202	198.003	28.6989
ENSMUSG00000052397	161.038	1.30102	0.335251	3.88072	0.000104148	0.00446906	Ezr	17	7005440	7050183	protein_coding	57.2164	58.0156	66.9437	93.191	110.249	170.261	220.193	178.172
ENSMUSG00000034157	71.1545	-1.67703	0.432875	-3.87417	0.00010699	0.004557	Cipc	12	86993817	87012136	protein_coding	114.433	160.51	51.8274	105.161	26.3427	25.5947	51.2077	31.0905
ENSMUSG00000028127	99.1989	1.26667	0.327525	3.8674	0.000110003	0.00466804	Abcd3	3	121552423	121608951	protein_coding	55.3404	45.4455	57.586	54.7177	121.957	123.522	179.227	87.2925
ENSMUSG00000044583	155.78	-1.33815	0.346209	-3.86515	0.000111022	0.00469394	Tlr7	X	166087925	166113554	protein_coding	165.083	284.276	143.245	173.558	106.346	41.1742	82.7858	71.7473
ENSMUSG00000030105	296.824	-1.1873	0.307717	-3.85841	0.000114125	0.00480746	Arl8b	6	108760060	108802239	protein_coding	365.81	738.731	369.99	313.772	264.403	168.035	168.132	184.151
ENSMUSG00000024014	266.616	1.36939	0.355652	3.85037	0.000117938	0.00493194	Pim1	17	29709727	29715086	protein_coding	146.324	142.138	122.37	106.015	325.869	417.306	347.359	243.941
ENSMUSG00000026360	103.131	-2.31893	0.602199	-3.85077	0.000117746	0.00493194	Rgs2	1	143875076	143879899	protein_coding	201.664	434.15	226.025	181.252	35.1236	42.287	62.3027	69.3557
ENSMUSG00000030830	23.7609	3.4157	0.88772	3.84772	0.000119221	0.00496753	Itgal	7	126895432	126934310	protein_coding	0	0	4.31895	5.12978	36.0993	35.6101	17.0692	15.5452
ENSMUSG00000019987	10.6723	6.21988	1.61963	3.84032	0.000122877	0.00510137	Arg1	10	24791119	24803382	protein_coding	0	0	0	0	11.7079	31.1588	3.41385	1.19579
ENSMUSG00000002308	52.6425	-2.67525	0.696949	-3.83852	0.00012378	0.00512038	Cd320	17	34062065	34068748	protein_coding	145.386	31.9086	120.931	144.489	13.6592	38.9485	1.70692	15.5452
ENSMUSG00000034459	154.13	2.21327	0.577006	3.83578	0.000125166	0.00515918	Ifit1	19	34618271	34627409	protein_coding	47.8366	15.4708	28.0732	5.98474	91.7116	129.087	190.322	39.461
ENSMUSG00000027763	368.598	-1.31524	0.343155	-3.83279	0.000126697	0.00520364	Mbnl1	3	60380251	60537171	protein_coding	677.217	450.587	781.73	676.276	443.923	252.609	150.209	192.522
ENSMUSG00000032231	6046.51	1.12766	0.294355	3.83095	0.000127649	0.00522407	Anxa2	9	69360902	69399077	protein_coding	3816.61	4375.34	2218.5	2776.07	4279.22	7632.8	6869.51	10030.3
ENSMUSG00000020077	2804.83	1.53956	0.402116	3.82863	0.000128856	0.00525479	Srgn	10	62329612	62363230	protein_coding	652.829	1278.28	962.406	727.574	2714.27	3555.44	2436.63	1819.99
ENSMUSG00000021822	104.033	-2.57598	0.674091	-3.82141	0.00013269	0.005392	Plau	14	20886728	20893453	protein_coding	211.982	527.942	133.168	80.3666	23.4157	67.8817	65.7165	2.39158
ENSMUSG00000037552	17.4593	4.8048	1.26133	3.80931	0.000139355	0.00560344	Plekhg2	7	28059029	28072024	protein_coding	1.87595	0	0.719825	3.41985	9.75655	52.3023	75.1046	31.0905
ENSMUSG00000037795	17.6049	-3.80671	0.999223	-3.80967	0.000139154	0.00560344	N4bp2	5	65920864	65987451	protein_coding	30.0151	67.6848	10.0776	19.6642	7.80524	0	0	1.19579
ENSMUSG00000045211	227.663	1.627	0.427559	3.80532	0.00014162	0.00567467	Nudt18	14	70815077	70820128	protein_coding	51.5885	179.848	53.9869	85.4963	178.545	287.106	233.848	444.833
ENSMUSG00000104268	55.5432	2.34643	0.617378	3.80063	0.000144327	0.00576308	Gm37750	9	103930526	103930654	TEC	8.44176	8.70233	15.8362	12.8245	110.249	73.4458	32.4315	17.9368
ENSMUSG00000027368	70.864	2.78938	0.734389	3.79824	0.000145728	0.00579887	Dusp2	2	127178079	127180296	protein_coding	34.705	0	12.237	13.6794	130.738	43.3998	184.348	59.7894
ENSMUSG00000046731	29.8214	2.3162	0.609982	3.79717	0.000146359	0.00580389	Kctd11	11	69769087	69772232	protein_coding	10.3177	17.4047	11.5172	7.69467	20.4888	62.3176	56.3285	94.4673
ENSMUSG00000091955	232.664	1.322	0.34927	3.78504	0.000153682	0.00607336	Gm9844	7	24561638	24562122	protein_coding	89.1075	97.6595	90.698	99.1758	233.182	238.142	361.014	107.621
ENSMUSG00000001768	130.469	-1.27655	0.337638	-3.78082	0.000156314	0.00615325	Rin2	2	145517135	145729536	protein_coding	209.168	314.251	138.926	168.428	67.3202	75.6714	111.803	87.2925
ENSMUSG00000029263	12.5901	-5.60112	1.48174	-3.78009	0.000156774	0.00615325	Pigg	5	108460475	108497221	protein_coding	0.937973	6.76848	20.1551	8.54963	0	0	0	0
ENSMUSG00000033684	468.857	1.4119	0.374027	3.77487	0.000160093	0.00626213	Qsox1	1	155651775	155688635	protein_coding	256.067	268.805	136.767	165.008	331.723	507.444	640.096	718.669
ENSMUSG00000031444	72.9238	2.56636	0.682584	3.75977	0.000170071	0.0066299	F10	8	13087308	13106676	protein_coding	0	13.537	25.9137	7.69467	46.8315	44.5126	93.8808	96.8589
ENSMUSG00000021687	156.876	1.07221	0.28581	3.75147	0.000175802	0.0067659	Scamp1	13	94337818	94422365	protein_coding	79.7277	117.965	106.534	61.5574	161.959	172.486	206.538	228.396
ENSMUSG00000062981	317.764	-1.18007	0.314409	-3.75329	0.000174529	0.0067659	Mrpl42	10	95316667	95337802	protein_coding	340.484	325.854	658.64	584.795	270.257	182.502	204.831	185.347
ENSMUSG00000038518	204.565	1.4287	0.380976	3.75011	0.000176759	0.00677574	Jarid2	13	44882950	45075119	protein_coding	151.014	47.3794	82.7799	100.031	212.693	184.727	418.196	209.263
ENSMUSG00000010406	1213.18	1.17617	0.314019	3.74555	0.00018	0.00687706	Mrpl52	14	54664366	54667213	protein_coding	478.366	489.265	752.937	635.238	1283.96	1042.71	1444.06	1554.52
ENSMUSG00000023004	3732.56	1.35096	0.363607	3.71542	0.000202863	0.00769941	Tuba1b	15	98829306	98832446	protein_coding	2167.66	876.035	2252.33	2776.92	8008.18	5189.06	3901.17	3495.29
ENSMUSG00000049744	10.2926	-6.23456	1.67975	-3.7116	0.000205956	0.00779109	Arhgap15	2	43638836	44285965	protein_coding	48.7746	17.4047	21.5948	5.98474	0	0	0	1.19579
ENSMUSG00000039157	58.0904	-1.71535	0.463218	-3.70312	0.000212962	0.00802973	Fam102a	2	32425344	32459768	protein_coding	63.7822	149.874	66.2239	152.184	45.8558	38.9485	10.2415	37.0694
ENSMUSG00000022505	161.683	1.13203	0.305984	3.69962	0.00021592	0.00811463	Emp2	16	10099613	10131832	protein_coding	100.363	114.097	82.7799	62.4123	148.3	215.886	199.71	223.612
ENSMUSG00000026478	57.5809	2.33377	0.633097	3.68627	0.000227568	0.00852453	Lamc1	1	153094668	153208532	protein_coding	7.50379	26.107	20.8749	16.2443	16.5861	105.717	103.269	131.537
ENSMUSG00000027381	259.45	1.25731	0.342001	3.67634	0.000236604	0.00881896	Bcl2l11	2	127967958	128004467	protein_coding	211.982	117.965	111.573	84.6414	325.869	275.978	332.85	321.667
ENSMUSG00000043336	70.3148	2.25616	0.613762	3.67595	0.000236961	0.00881896	Filip1l	16	57173456	57393489	protein_coding	33.767	11.6031	7.19825	11.9695	80.9794	117.958	71.6908	35.8736
ENSMUSG00000022952	95.1882	1.61203	0.440448	3.65996	0.000252251	0.00934415	Runx1	16	92398354	92623037	protein_coding	53.4645	29.0078	36.7111	58.9925	163.91	115.733	145.088	119.579
ENSMUSG00000041754	26.73	2.56282	0.700317	3.65951	0.000252698	0.00934415	Trem3	17	48554805	48565869	protein_coding	0	5.80156	10.7974	2.56489	25.367	47.851	28.1642	14.3495
ENSMUSG00000022144	107.86	1.85391	0.507177	3.65535	0.000256829	0.00946646	Gdnf	15	7840327	7867056	protein_coding	62.8442	42.5447	16.556	29.0688	106.346	110.169	137.407	190.13
ENSMUSG00000051159	14.1814	5.45367	1.49243	3.65422	0.000257961	0.00947779	Cited1	X	101290987	101295787	protein_coding	0	0	0	0	3.90262	8.90252	13.6554	1.19579
ENSMUSG00000031586	37.7203	3.62933	0.994532	3.64928	0.000262976	0.00963129	Rbpms	8	34272671	34419891	protein_coding	2.81392	0	2.8793	11.1145	80.9794	99.0405	29.0177	0
ENSMUSG00000034591	194.536	1.11185	0.304762	3.64826	0.000264025	0.009639	Slc41a2	10	83066712	83173746	protein_coding	107.867	127.634	61.1851	104.306	151.227	275.978	232.995	204.48
ENSMUSG00000074604	60.1093	-1.49061	0.409121	-3.64344	0.000269019	0.00979026	Mgst2	3	51567781	51590098	protein_coding	71.286	131.502	107.254	81.2215	45.8558	50.0767	23.0435	20.3284
ENSMUSG00000061167	4383.9	1.88544	0.518125	3.63897	0.000273736	0.00993047	Rpl15-ps3	9	22096903	22097517	processed_pseudogene	3185.36	1606.06	2149.4	1148.22	9187.75	3899.3	6068.11	10731
ENSMUSG00000041153	386.505	1.53134	0.421541	3.63271	0.00028046	0.0101424	Osgin2	4	15997121	16013888	protein_coding	196.974	370.333	77.7411	106.87	355.139	772.294	731.416	310.905
ENSMUSG00000037012	1053.37	1.00191	0.277262	3.6136	0.000301977	0.0108523	Hk1	10	62104634	62215687	protein_coding	549.652	626.568	423.257	508.703	678.081	1099.46	868.824	1576.05
ENSMUSG00000045763	4812.76	1.22733	0.339936	3.61049	0.000305622	0.0109491	Basp1	15	25363363	25413850	protein_coding	1568.29	3100.93	1265.45	989.193	3257.71	4625.97	5953.75	2370.05
ENSMUSG00000008384	123.777	1.22412	0.339606	3.60452	0.000312733	0.0111691	Sertad1	7	27186335	27189741	protein_coding	64.7202	92.8249	56.8662	47.023	153.178	164.697	203.124	87.2925
ENSMUSG00000028420	109.263	-1.63894	0.456073	-3.59359	0.000326159	0.0115766	Tmem38b	4	53826045	53862019	protein_coding	147.262	357.763	120.931	116.275	42.9288	95.7021	58.8888	40.6568
ENSMUSG00000022831	1280.6	1.09454	0.304807	3.59091	0.000329522	0.01166	Hcls1	16	36755345	36783574	protein_coding	892.013	650.741	625.528	630.963	914.189	1234.11	1668.52	2160.79
ENSMUSG00000008496	330.328	1.24983	0.348539	3.5859	0.000335911	0.0118344	Pou2f2	7	24786769	24879151	protein_coding	163.207	85.0895	187.874	236.825	371.725	330.506	458.309	441.246
ENSMUSG00000027742	21.9959	-3.84279	1.07178	-3.58544	0.000336509	0.0118344	Cog6	3	52889296	52924658	protein_coding	6.56581	127.634	6.47843	11.1145	0.975655	4.45126	1.70692	3.58736
ENSMUSG00000005107	42.3435	-2.12755	0.593794	-3.58297	0.000339703	0.0118741	Slc2a9	5	38506616	38660486	protein_coding	135.068	78.321	80.6204	64.1223	7.80524	16.6922	19.6296	38.2652
ENSMUSG00000038037	79.4607	1.94984	0.544159	3.58321	0.000339398	0.0118741	Socs1	16	10600104	10603400	protein_coding	34.705	23.2062	5.03878	7.69467	64.3933	50.0767	117.778	37.0694
ENSMUSG00000028465	877.958	1.88017	0.527017	3.56757	0.000360303	0.0125181	Tln1	4	43531519	43562691	protein_coding	447.413	213.691	128.849	435.176	386.36	1229.66	1217.89	1675.3
ENSMUSG00000024737	17.5439	3.79893	1.07082	3.54768	0.000388645	0.0134621	Slc15a3	19	10817091	10836726	protein_coding	1.87595	0	1.43965	1.70993	13.6592	7.78971	23.0435	26.3073
ENSMUSG00000018446	534.537	-1.33733	0.377195	-3.54547	0.00039192	0.0135348	C1qbp	11	70868662	70873852	protein_coding	989.562	923.414	912.738	1429.5	714.18	402.839	343.945	222.417
ENSMUSG00000020363	19.9996	5.83962	1.65089	3.53726	0.000404302	0.0139206	Gfpt2	11	49685005	49729440	protein_coding	0	0	2.15948	0	2.92697	62.3176	62.3027	5.97894
ENSMUSG00000020592	476.619	1.30674	0.370239	3.52945	0.000416428	0.0142104	Sdc1	12	8821323	8843715	protein_coding	229.803	324.887	127.409	129.954	358.066	620.951	650.338	376.673
ENSMUSG00000009905	34.28	-1.61033	0.456436	-3.52804	0.000418641	0.0142437	Kdsr	1	106648189	106687457	protein_coding	66.5961	59.9494	56.8662	44.4581	9.75655	26.7076	17.0692	21.5242
ENSMUSG00000027555	311.249	1.06455	0.302654	3.51737	0.000435847	0.0147854	Car13	3	14706787	14728062	protein_coding	163.207	183.716	159.081	78.6566	331.723	278.204	331.997	279.814
ENSMUSG00000024143	134.976	1.29315	0.367871	3.51524	0.000439365	0.0148609	Rhoq	17	87270510	87307497	protein_coding	87.2315	84.1226	38.8706	59.8474	165.861	169.148	230.435	93.2715
ENSMUSG00000017057	292.262	1.2165	0.346225	3.51362	0.00044205	0.0149079	Il13ra1	X	35375763	35434912	protein_coding	75.9758	148.907	124.53	96.6109	169.764	259.286	407.955	198.501
ENSMUSG00000027580	93.8901	1.98617	0.565819	3.51026	0.000447672	0.0150533	Helz2	2	180869408	180883820	protein_coding	19.6974	29.0078	20.1551	28.2138	136.592	110.169	127.166	9.56631
ENSMUSG00000026628	1066.19	1.16041	0.331609	3.49934	0.000466417	0.0156379	Atf3	1	190902493	190950236	protein_coding	766.324	618.833	351.275	328.306	876.139	1562.39	1581.46	591.915
ENSMUSG00000030246	41.856	5.31189	1.5195	3.49581	0.000472633	0.0158002	Ldhb	6	142435975	142453683	protein_coding	7.50379	0	0	0	47.8071	67.8817	138.261	39.461
ENSMUSG00000026496	153.389	-1.23299	0.352834	-3.49453	0.000474895	0.0158298	Parp1	1	180396489	180428819	protein_coding	217.61	175.014	227.465	359.085	100.493	97.9277	64.0096	155.452
ENSMUSG00000003863	85.7907	1.77213	0.508608	3.48428	0.000493468	0.0164014	Ppfia3	7	44988546	45016443	protein_coding	48.7746	26.107	20.8749	23.939	40.0019	183.614	91.3204	93.2715
ENSMUSG00000031543	17.1514	7.74033	2.2226	3.48256	0.000496639	0.0164592	Ank1	8	23464860	23640513	protein_coding	0	0	0	0	0	47.851	72.5442	15.5452
ENSMUSG00000001665	139.652	1.67287	0.480924	3.47844	0.000504337	0.0166185	Gstt3	10	75609949	75617248	protein_coding	44.0847	18.3716	97.1764	114.565	192.204	218.112	126.312	340.8
ENSMUSG00000050967	31.0106	2.05589	0.591017	3.47857	0.000504094	0.0166185	Creg2	1	39657574	39690642	protein_coding	10.3177	2.90078	11.5172	8.54963	45.8558	50.0767	22.19	21.5242
ENSMUSG00000009376	77.6146	3.03683	0.873981	3.47471	0.000511398	0.0168031	Met	6	17463799	17573979	protein_coding	40.3329	3.8677	1.43965	0	33.1723	102.379	75.1046	161.431
ENSMUSG00000020610	268.87	1.25062	0.360272	3.47133	0.000517891	0.0169679	Amz2	11	109316772	109343639	protein_coding	165.083	104.428	95.0169	123.115	208.79	310.475	344.798	295.36
ENSMUSG00000031207	995.531	1.0339	0.297976	3.46975	0.000520947	0.0170196	Msn	X	95139648	95212158	protein_coding	430.53	733.897	522.593	524.093	1288.84	827.934	1462.83	945.869
ENSMUSG00000043953	65.8881	1.76647	0.511722	3.45201	0.000556426	0.018076	Ccrl2	9	110883554	110886587	protein_coding	38.4569	39.644	17.9956	8.54963	60.4906	164.697	74.2511	55.0063
ENSMUSG00000031858	10.822	-6.76183	1.9602	-3.44956	0.000561494	0.0181892	Mau2	8	70468773	70495384	protein_coding	20.6354	58.9825	0.719825	1.70993	0	0	0	0
ENSMUSG00000022114	11.2804	4.84241	1.40454	3.44768	0.000565422	0.018265	Spry2	14	106129381	106134253	protein_coding	0	0	0	1.70993	11.7079	11.1282	9.38808	17.9368
ENSMUSG00000016496	405.795	1.85682	0.539994	3.43859	0.000584761	0.0187842	Cd274	19	29344855	29365495	protein_coding	81.6037	232.062	30.2327	56.4276	190.253	316.039	588.888	351.562
ENSMUSG00000028583	4647.4	2.53925	0.739191	3.43518	0.000592164	0.018969	Pdpn	4	142994001	143026134	protein_coding	2697.61	1609.93	323.201	339.421	4073.36	8666.6	2465.65	13683.4
ENSMUSG00000015243	82.8417	1.85745	0.540933	3.43378	0.000595222	0.019014	Abca1	4	53030787	53159895	protein_coding	5.62784	34.8093	22.3146	17.0993	34.1479	75.6714	145.088	33.4821
ENSMUSG00000021477	10809.8	1.37105	0.400354	3.42459	0.000615717	0.0195601	Ctsl	13	64507151	64518704	protein_coding	6430.75	4425.62	6210.65	2641.84	10737.1	12682.8	20162.2	7395.95
ENSMUSG00000013846	224.443	1.32222	0.388583	3.40266	0.000667334	0.021099	St3gal1	15	66974724	67048679	protein_coding	153.828	156.642	60.4653	55.5726	283.916	223.676	371.256	184.151
ENSMUSG00000104340	11.3357	5.34983	1.57234	3.40246	0.000667828	0.021099	Gm10522	1	170809513	170814035	lncRNA	0	0	0	0	0.975655	11.1282	13.6554	0
ENSMUSG00000083863	214.082	-4.76491	1.40131	-3.40031	0.000673086	0.0212068	Gm13341	2	22477303	22477974	unprocessed_pseudogene	278.578	772.574	210.909	382.169	1.95131	6.67689	50.3542	1.19579
ENSMUSG00000031600	264.533	1.12197	0.330468	3.39509	0.00068605	0.0215562	Vps37a	8	40964824	41003798	protein_coding	192.285	243.665	120.211	108.58	249.768	360.552	536.827	296.555
ENSMUSG00000030718	192.603	1.05819	0.313413	3.37635	0.000734557	0.0229215	Ppme1	7	99975944	100021514	protein_coding	105.991	143.105	69.1032	81.2215	149.275	267.076	215.072	198.501
ENSMUSG00000039217	102.439	1.27033	0.376124	3.37743	0.000731659	0.0229215	Il18	9	50466127	50493140	protein_coding	56.2784	73.4864	48.2283	31.6336	153.178	61.2048	145.088	144.69
ENSMUSG00000066152	643.632	1.04848	0.310637	3.37525	0.000737474	0.0229215	Slc31a2	4	62180799	62216648	protein_coding	196.036	280.409	321.042	236.825	415.629	645.433	731.416	346.779
ENSMUSG00000018001	58.7653	1.28742	0.382575	3.36515	0.000765016	0.0234249	Cyth3	5	143608202	143696005	protein_coding	25.3253	58.9825	29.5128	33.3436	68.2959	80.1227	116.071	93.2715
ENSMUSG00000020308	39.1641	-2.40644	0.714898	-3.36613	0.000762307	0.0234249	Tpgs1	10	79505203	79511961	protein_coding	108.805	103.461	30.2327	39.3283	6.82959	13.3538	9.38808	23.9158
ENSMUSG00000043998	151.923	-1.20892	0.359175	-3.36582	0.000763175	0.0234249	Mgat2	12	69230931	69233544	protein_coding	190.409	264.938	201.551	135.084	85.8577	115.733	68.2769	72.9431
ENSMUSG00000049932	111.921	-1.273	0.378326	-3.36484	0.000765893	0.0234249	H2ax	9	44245991	44247374	protein_coding	198.85	114.097	288.65	296.672	102.444	117.958	93.8808	57.3978
ENSMUSG00000078453	24.9893	2.3285	0.6919	3.36537	0.000764405	0.0234249	Abracl	10	17887008	17899036	protein_coding	1.87595	4.83463	7.91808	16.2443	42.9288	61.2048	18.7762	33.4821
ENSMUSG00000028268	41.8822	2.35903	0.701559	3.36255	0.000772257	0.0235569	Gbp3	3	142265787	142278970	protein_coding	1.87595	0	14.3965	9.4046	27.3184	61.2048	33.285	13.1537
ENSMUSG00000038179	208.825	1.34946	0.401559	3.36055	0.00077788	0.0236656	Slamf7	1	171459971	171480603	protein_coding	154.766	66.7179	49.6679	55.5726	105.371	210.322	216.779	298.947
ENSMUSG00000074743	13.2746	4.96166	1.48086	3.35054	0.000806549	0.0244087	Thbd	2	148246386	148250108	protein_coding	0	0	0.719825	0	1.95131	14.4666	6.82769	9.56631
ENSMUSG00000032238	10.1339	6.03601	1.80209	3.34945	0.000809721	0.0244404	Rora	9	68561068	69295528	protein_coding	0	0	0	0	0.975655	1.11282	20.4831	19.1326
ENSMUSG00000059316	99.9199	1.97061	0.588873	3.34642	0.000818634	0.0246226	Slc27a4	2	29692646	29707534	protein_coding	78.7898	5.80156	29.5128	22.2291	49.7584	110.169	200.563	173.389
ENSMUSG00000032308	28.0258	2.99307	0.895343	3.34294	0.00082897	0.0248259	Ulk3	9	57496735	57503516	protein_coding	8.44176	0	12.237	7.69467	28.294	85.6868	101.562	11.9579
ENSMUSG00000032059	81.7897	1.32201	0.395597	3.34181	0.000832339	0.0248621	Alg9	9	50686319	50754842	protein_coding	19.6974	37.7101	49.6679	49.5879	122.933	87.9124	133.14	47.8315
ENSMUSG00000022667	88.8659	-1.27426	0.382538	-3.33108	0.000865103	0.0257072	Cd200r1	16	44586099	44615341	protein_coding	181.029	251.401	116.612	123.115	86.8333	46.7382	90.4669	52.6147
ENSMUSG00000025025	222.341	1.06778	0.320546	3.33112	0.000864963	0.0257072	Mxi1	19	53298949	53364241	protein_coding	107.867	128.601	64.7843	115.42	133.665	253.722	324.315	159.04
ENSMUSG00000000078	823.694	1.04451	0.313813	3.32845	0.000873313	0.0258843	Klf6	13	5911481	5920393	protein_coding	271.074	551.148	290.809	398.413	785.403	768.955	1178.63	381.456
ENSMUSG00000001467	123.569	1.07339	0.322571	3.32763	0.000875889	0.0258939	Cyp51	5	4131145	4154746	protein_coding	94.7353	85.0895	61.1851	57.2826	157.081	82.3483	215.072	170.998
ENSMUSG00000091996	14.8001	2.51212	0.75528	3.32608	0.000880762	0.0259712	BC049352	9	45093305	45161318	protein_coding	6.56581	6.76848	2.15948	3.41985	16.5861	37.8357	15.3623	37.0694
ENSMUSG00000019122	9350.96	1.78409	0.537464	3.31947	0.000901881	0.0264582	Ccl9	11	83463745	83469462	protein_coding	7722.33	2541.08	1849.95	1240.55	20354.1	8723.36	5393.02	11519
ENSMUSG00000038151	12.1094	5.3064	1.60316	3.30995	0.000933119	0.027305	Prdm1	10	44313173	44404497	protein_coding	0	0	0	0	11.7079	11.1282	0	2.39158
ENSMUSG00000061950	113.645	1.25791	0.38068	3.30437	0.000951913	0.0277139	Ppp4r1	17	66089568	66148921	protein_coding	48.7746	41.5778	89.9781	47.878	165.861	152.456	151.063	77.7262
ENSMUSG00000070031	283.215	1.1642	0.352284	3.30471	0.000950734	0.0277139	Sp140	1	85528099	85572758	protein_coding	217.61	102.494	120.931	128.245	287.818	231.466	311.513	444.833
ENSMUSG00000029810	21.0415	-3.33352	1.0097	-3.30149	0.000961745	0.0278731	Tmem176b	6	48810752	48818430	protein_coding	45.9607	7.73541	43.9093	146.199	2.92697	5.56408	1.70692	14.3495
ENSMUSG00000037049	112.626	1.53188	0.464016	3.30134	0.000962228	0.0278731	Smpd1	7	105203567	105207596	protein_coding	50.6506	29.0078	61.1851	78.6566	138.543	84.5739	245.797	166.215
ENSMUSG00000021392	61.2037	-1.66875	0.506589	-3.29409	0.000987398	0.0285303	Nol8	13	49806554	49832492	protein_coding	31.8911	128.601	103.655	118.84	18.5375	16.6922	34.1385	51.4189
ENSMUSG00000038145	71.5874	-1.36372	0.414323	-3.29145	0.000996735	0.028728	Snrk	9	121946332	121998768	protein_coding	58.1544	194.352	106.534	99.1758	32.1966	66.7689	37.5523	41.8526
ENSMUSG00000009030	57.167	-1.7269	0.525424	-3.28668	0.00101376	0.0291456	Pdcl	2	37240086	37249344	protein_coding	75.9758	80.2549	105.094	76.0918	44.8802	17.805	8.53461	31.0905
ENSMUSG00000028780	7.84705	7.07036	2.15229	3.28504	0.00101969	0.0291702	Sema3c	5	17779279	17935266	protein_coding	0	0	0	0	3.90262	0	68.2769	13.1537
ENSMUSG00000050092	9.71727	5.35903	1.63129	3.28515	0.00101927	0.0291702	Sprr2b	3	92223927	92225392	protein_coding	0	0	0	0	10.7322	0	0	15.5452
ENSMUSG00000027654	5.47697	-6.15654	1.87695	-3.28007	0.00103781	0.0296148	Fam83d	2	158610013	158628557	protein_coding	11.2557	8.70233	10.7974	23.084	0	0	0	0
ENSMUSG00000021884	9.08099	-6.15385	1.87744	-3.27779	0.00104622	0.0297811	Hacl1	14	31320687	31363243	protein_coding	7.50379	27.0739	11.5172	7.69467	0	0	0	0
ENSMUSG00000027309	62.2335	1.69302	0.516911	3.27527	0.0010556	0.0299739	4930402H24Rik	2	130548120	130748326	protein_coding	13.1316	5.80156	23.7542	31.6336	47.8071	64.5433	89.6135	39.461
ENSMUSG00000025340	173.901	1.24026	0.37899	3.27253	0.00106589	0.0301913	Rabgef1	5	130200639	130243183	protein_coding	135.068	102.494	56.8662	77.8017	228.303	195.855	118.631	336.017
ENSMUSG00000008859	1226.83	1.13921	0.34837	3.27011	0.00107505	0.0303018	Rala	13	18055156	18118824	protein_coding	377.065	627.535	618.33	551.451	994.193	747.812	1545.62	1501.91
ENSMUSG00000040410	19.6791	-2.75647	0.842899	-3.27023	0.0010746	0.0303018	Fbxl4	4	22357543	22434091	protein_coding	46.8987	15.4708	56.1464	10.2596	13.6592	0	1.70692	3.58736
ENSMUSG00000024621	290.545	-1.1457	0.350549	-3.26831	0.0010819	0.0304202	Csf1r	18	61233670	61265221	protein_coding	601.241	552.115	485.162	447.146	188.302	162.471	215.926	376.673
ENSMUSG00000030824	257.054	1.24919	0.382447	3.2663	0.00108961	0.0305623	Nucb1	7	45139882	45159830	protein_coding	85.3556	151.807	129.569	164.153	263.427	194.743	450.628	352.758
ENSMUSG00000049214	16.1365	5.03771	1.54402	3.26271	0.00110351	0.0307882	Skint7	4	111830120	111845420	protein_coding	0	0	1.43965	0	13.6592	23.3691	0.853461	16.741
ENSMUSG00000004661	37.7114	2.00625	0.616361	3.25499	0.00113398	0.0314994	Arid3b	9	57697636	57744076	protein_coding	15.0076	19.3385	13.6767	17.0993	42.9288	34.4973	56.3285	127.949
ENSMUSG00000020328	199.646	-1.30126	0.401869	-3.23803	0.00120357	0.0333519	Nudcd2	11	40624494	40630873	protein_coding	287.02	273.64	546.347	384.734	220.498	140.215	160.451	83.7052
ENSMUSG00000034116	605.675	1.18542	0.366886	3.23102	0.00123347	0.0340984	Vav1	17	57586100	57635031	protein_coding	405.205	249.467	427.576	290.688	418.556	548.618	1181.19	974.567
ENSMUSG00000038387	409.125	1.3239	0.410683	3.22366	0.00126564	0.0349036	Rras	7	44667385	44671071	protein_coding	257.005	237.864	164.84	234.26	323.918	582.002	762.995	567.999
ENSMUSG00000045136	105.724	2.81784	0.878336	3.20815	0.0013359	0.0365782	Tubb2b	13	34310731	34314449	protein_coding	38.4569	0	14.3965	33.3436	54.6367	119.071	229.581	204.48
ENSMUSG00000023827	202.601	1.10973	0.346653	3.20128	0.00136818	0.0372334	Agpat4	17	12337591	12438532	protein_coding	138.82	87.0233	177.077	159.878	182.448	243.707	443.8	345.583
ENSMUSG00000037355	25.3331	-2.45007	0.765409	-3.20099	0.00136954	0.0372334	Uvssa	5	33535893	33577098	protein_coding	24.3873	30.9416	64.0644	43.6031	18.5375	7.78971	0	3.58736
ENSMUSG00000051212	20.1425	-3.21037	1.00266	-3.20186	0.00136544	0.0372334	Gpr183	14	122189963	122202607	protein_coding	21.5734	81.2218	59.7455	54.7177	3.90262	1.11282	14.5088	3.58736
ENSMUSG00000038418	120.908	1.4445	0.451495	3.19937	0.0013773	0.0373561	Egr1	18	34992876	34998037	protein_coding	66.5961	50.2801	34.5516	40.1833	193.18	149.117	129.726	47.8315
ENSMUSG00000031955	54.526	2.29467	0.717772	3.19694	0.00138893	0.0375828	Bcar1	8	112437106	112470441	protein_coding	27.2012	0	12.237	8.54963	58.5393	92.3637	60.5958	23.9158
ENSMUSG00000039031	96.19	-1.15364	0.360952	-3.19612	0.0013929	0.0376017	Arhgap18	10	26629417	26794644	protein_coding	115.371	118.932	166.999	139.359	45.8558	73.4458	66.57	57.3978
ENSMUSG00000038486	15.6448	4.25458	1.3329	3.19196	0.00141309	0.0380079	Sv2a	3	96088467	96102837	protein_coding	1.87595	0	0	4.27482	5.85393	62.3176	0	49.0273
ENSMUSG00000117875	38.0602	1.40904	0.441474	3.19166	0.00141455	0.0380079	Gm6789	18	63676822	63678206	processed_pseudogene	19.6974	31.9086	11.5172	26.5039	56.588	51.1895	69.9838	58.5936
ENSMUSG00000048752	93.9567	2.60146	0.816499	3.18612	0.00144197	0.0385642	Prss50	9	110687035	110693697	protein_coding	2.81392	13.537	5.7586	34.1985	116.103	32.2716	39.2592	154.257
ENSMUSG00000027996	8.49794	6.97175	2.1912	3.1817	0.00146415	0.0390666	Sfrp2	3	83673628	83681623	protein_coding	0	0	0	0	3.90262	68.9945	3.41385	3.58736
ENSMUSG00000017737	2190.88	1.1552	0.365027	3.16471	0.0015524	0.0411351	Mmp9	2	164782700	164797770	protein_coding	1607.69	1099.39	679.515	719.024	1897.65	2957.86	1094.14	3193.95
ENSMUSG00000034902	98.5156	-1.42741	0.45116	-3.16387	0.00155687	0.0411587	Pip5k1c	10	81128797	81155807	protein_coding	159.455	193.385	133.168	142.779	35.1236	85.6868	25.6038	88.4883
ENSMUSG00000014867	131.241	1.18833	0.376065	3.15992	0.00157814	0.0416253	Surf4	2	26810052	26823940	protein_coding	107.867	37.7101	51.1076	85.4963	100.493	158.02	245.797	137.516
ENSMUSG00000085498	32.3475	3.37138	1.06778	3.15736	0.00159204	0.0418001	Gm14023	2	129139290	129149746	lncRNA	10.3177	4.83463	0.719825	0	88.7846	52.3023	1.70692	19.1326
ENSMUSG00000004098	23.1998	4.00084	1.26791	3.15545	0.00160248	0.0419784	Col5a3	9	20681346	20726363	protein_coding	7.50379	0	0	0.854963	27.3184	41.1742	15.3623	47.8315
ENSMUSG00000042770	40.1524	-2.18882	0.693859	-3.15457	0.00160737	0.0420109	Hebp1	6	135114520	135175020	protein_coding	41.2708	79.2879	98.616	92.3361	18.5375	30.046	0	20.3284
ENSMUSG00000028773	62.0454	5.12624	1.6275	3.14976	0.00163407	0.0426117	Fabp3	4	130202388	130209256	protein_coding	0	0	0	9.4046	86.8333	40.0613	175.813	26.3073
ENSMUSG00000038855	59.0711	1.33236	0.423125	3.14887	0.00163905	0.0426449	Itpkb	1	180158050	180252367	protein_coding	32.8291	25.1401	21.5948	42.7482	87.809	81.2355	65.7165	72.9431
ENSMUSG00000029246	55.6214	-1.44292	0.458386	-3.14783	0.00164486	0.0426996	Ppat	5	77061096	77099425	protein_coding	120.999	67.6848	89.9781	76.9467	22.4401	12.241	53.7681	41.8526
ENSMUSG00000022708	42.8979	-2.27698	0.725887	-3.13682	0.00170789	0.0437432	Zbtb20	16	42696244	43462965	protein_coding	121.937	62.8502	10.0776	19.6642	10.7322	13.3538	9.38808	10.7621
ENSMUSG00000042485	75.2735	1.44569	0.462751	3.12413	0.00178334	0.0455744	Mustn1	14	30601157	30603567	protein_coding	32.8291	36.7432	22.3146	14.5344	80.9794	38.9485	67.4235	101.642
ENSMUSG00000039756	109.496	-1.11766	0.358098	-3.12112	0.00180167	0.0459407	Dnttip2	3	122068037	122078920	protein_coding	183.843	167.278	141.806	141.069	96.5899	50.0767	106.683	37.0694
ENSMUSG00000033227	60.0673	1.50981	0.484632	3.11537	0.00183712	0.0467408	Wnt6	1	74811051	74824481	protein_coding	35.643	18.3716	17.2758	39.3283	99.5169	66.7689	43.5265	105.229
ENSMUSG00000018648	85.5037	1.6802	0.539587	3.11387	0.00184652	0.0468764	Dusp14	11	83938867	83960087	protein_coding	31.8911	64.784	11.5172	27.3588	55.6124	230.353	84.4927	62.181
ENSMUSG00000012443	19.4223	-2.71505	0.873238	-3.10918	0.00187609	0.0474178	Kif11	19	37364851	37410307	protein_coding	15.9455	29.9747	73.4222	39.3283	12.6835	3.33845	0	8.37052
ENSMUSG00000024529	89.4593	3.37755	1.08616	3.10962	0.00187327	0.0474178	Lox	18	52649139	52662939	protein_coding	0.937973	43.5117	0	6.83971	64.3933	224.789	171.546	69.3557
ENSMUSG00000027907	881.111	1.04245	0.335716	3.10515	0.00190185	0.0479634	S100a11	3	93427795	93433594	protein_coding	304.841	258.169	692.472	506.993	753.206	598.695	1489.29	790.416
ENSMUSG00000004270	10.9517	4.16973	1.34471	3.10084	0.00192972	0.0485597	Lpcat3	6	124639990	124681381	protein_coding	0	0.966926	0	3.41985	1.95131	34.4973	32.4315	9.56631
ENSMUSG00000028527	92.4643	1.50075	0.484352	3.09847	0.00194521	0.0486303	Ak4	4	101276474	101324192	protein_coding	67.5341	12.57	36.7111	31.6336	96.5899	116.846	126.312	80.1178
ENSMUSG00000074247	30.467	1.82212	0.589282	3.0921	0.00198743	0.0495781	Dda1	8	71921843	71928742	protein_coding	16.8835	16.4377	7.19825	19.6642	20.4888	77.8971	56.3285	57.3978

## Sheet: Supplemental Table 2
Supplemental Table 2: DEGs of Control vs Low
ensembl_gene_id	baseMean	log2FoldChange	lfcSE	stat	pvalue	padj	external_gene_name	chromosome_name	start_position	end_position	gene_biotype	Control_1	Control_2	Control_3	Control_4	Low_1	Low_2	Low_3	Low_4
ENSMUSG00000006818	4121.29	2.87405	0.21331	13.4736	2.23739e-41	2.62961e-37	Sod2	17	13225733	13258950	protein_coding	984.872	555.015	913.458	647.207	5205.1	6061.62	5481.11	5988.25
ENSMUSG00000042212	1049.45	5.96481	0.445512	13.3887	7.04439e-41	4.13963e-37	Sprr2d	3	92246447	92248180	protein_coding	58.1544	12.57	8.6379	12.8245	862.114	1477.91	1702.13	1666.74
ENSMUSG00000021025	11625.1	2.38399	0.17907	13.3131	1.94182e-40	7.60741e-37	Nfkbia	12	55536195	55539432	protein_coding	3288.53	2970.4	2075.26	2662.36	13822.2	13310.8	15039	15217.6
ENSMUSG00000024754	236.617	2.92504	0.229114	12.7668	2.51384e-37	7.38629e-34	Cemip2	19	21755706	21835724	protein_coding	36.581	41.5778	41.7499	41.8932	317.088	253.85	306.582	352.355
ENSMUSG00000027398	10660.9	5.49819	0.445525	12.3409	5.45257e-35	1.28168e-31	Il1b	2	129206490	129213059	protein_coding	738.185	359.696	108.694	106.87	9974.58	17583.9	15979.6	15778.9
ENSMUSG00000028480	398.024	3.32008	0.27632	12.0153	2.95134e-33	5.78119e-30	Glipr2	4	43957401	43979118	protein_coding	69.41	52.214	58.3058	60.7024	376.858	696.164	587.89	741.47
ENSMUSG00000054905	791.015	6.86251	0.580138	11.8291	2.76075e-32	4.6353e-29	Stfa3	16	36270899	36275754	protein_coding	27.2012	0	5.03878	3.41985	493.36	1369.25	1259.29	989.823
ENSMUSG00000056054	31122.9	4.82232	0.438224	11.0042	3.64581e-28	5.35614e-25	S100a8	3	90576285	90577342	protein_coding	2883.33	1928.05	511.796	386.443	28114.4	45768.9	47313.6	40307.5
ENSMUSG00000042157	1605.03	5.88375	0.544301	10.8097	3.09529e-27	4.04211e-24	Sprr2i	3	92315298	92316578	protein_coding	21.5734	76.3872	3.59913	6.83971	1202.5	1491.37	2480.13	1166.45
ENSMUSG00000069662	700.79	4.09512	0.38091	10.7509	5.87012e-27	6.89915e-24	Marcks	10	37009371	37014916	protein_coding	105.991	21.2724	65.5041	42.7482	850.97	1241.36	906.559	1028.38
ENSMUSG00000025481	1591	3.89045	0.366341	10.6197	2.41214e-26	2.52691e-23	Urah	7	140414931	140417879	protein_coding	226.99	114.097	159.081	103.451	2112.23	2705.81	1050.51	3081.54
ENSMUSG00000029409	1473.76	5.6285	0.530317	10.6135	2.58002e-26	2.52691e-23	U90926	5	92357752	92363267	lncRNA	98.4872	92.8249	17.2758	5.12978	2293.57	3869.28	2347.16	2019.09
ENSMUSG00000079597	3375.22	5.69463	0.541047	10.5252	6.61144e-26	5.97725e-23	Cstdc4	16	36004582	36008481	protein_coding	133.192	151.807	12.9569	27.3588	2765.65	3786.59	5716.27	4532.2
ENSMUSG00000022126	5951.26	3.1471	0.30379	10.3594	3.79168e-25	3.18312e-22	Acod1	14	103284413	103294009	protein_coding	1249.38	1152.58	858.751	801.101	7247.43	11999.2	9128.22	7602.09
ENSMUSG00000032324	1271.68	3.01607	0.296581	10.1695	2.71358e-24	2.12618e-21	Tspan3	9	56039009	56072761	protein_coding	270.136	210.79	284.331	216.306	1789.06	1674.06	1396.65	3082.44
ENSMUSG00000026121	231.997	3.51931	0.349615	10.0662	7.79028e-24	5.72245e-21	Sema4c	1	36587720	36597430	protein_coding	42.2088	10.6362	43.1895	25.6489	377.871	364.428	375.81	286.009
ENSMUSG00000038067	1297.14	4.86031	0.483469	10.053	8.91099e-24	6.16064e-21	Csf3	11	98592089	98594455	protein_coding	121.937	79.2879	30.9525	18.8092	1953.18	1511.56	1797.73	2005.65
ENSMUSG00000000805	332.229	6.67034	0.693592	9.61709	6.77188e-22	4.42166e-19	Car4	11	84848612	84856870	protein_coding	17.8215	0	5.03878	0	388.002	727.895	869.198	328.148
ENSMUSG00000023992	296.021	-3.91068	0.411387	-9.50608	1.97991e-21	1.22473e-18	Trem2	17	48653429	48661175	protein_coding	930.47	853.796	847.954	884.887	76.9925	79.8088	32.9658	43.9323
ENSMUSG00000032487	9743.36	4.82885	0.508553	9.49527	2.19647e-21	1.29076e-18	Ptgs2	1	149975782	149983978	protein_coding	605.931	735.831	302.327	248.794	13920.5	15267.5	13641.2	10951.7
ENSMUSG00000028599	2023.99	3.11855	0.330495	9.436	3.87281e-21	2.16748e-18	Tnfrsf1b	4	144940033	144973440	protein_coding	516.823	317.152	279.292	167.573	2328.01	3341.39	1959.27	3489.48
ENSMUSG00000050737	240.286	3.03658	0.322459	9.41696	4.64346e-21	2.48066e-18	Ptges	2	30779483	30819875	protein_coding	32.8291	29.9747	25.1939	58.9925	242.121	400.006	270.319	292.285
ENSMUSG00000026773	1124.45	3.78662	0.406672	9.31123	1.26362e-20	6.45711e-18	Pfkfb3	2	11476244	11558888	protein_coding	150.076	156.642	67.6636	39.3283	903.649	1461.56	2244.97	1087.55
ENSMUSG00000020407	804.416	3.24688	0.350378	9.26679	1.91831e-20	9.39411e-18	Upp1	11	9068103	9086170	protein_coding	154.766	71.5525	133.168	85.4963	1323.06	754.818	993.369	1155.69
ENSMUSG00000026875	312.71	2.92181	0.3252	8.98466	2.59536e-19	1.22013e-16	Traf1	2	34831762	34851784	protein_coding	93.7973	30.9416	56.1464	38.4734	374.832	378.851	392.293	515.533
ENSMUSG00000072235	1282.58	2.25401	0.253919	8.87686	6.8772e-19	3.10876e-16	Tuba1a	15	98847718	98851584	protein_coding	567.474	297.813	278.572	261.619	1521.62	1726.95	2053.77	1397.77
ENSMUSG00000051748	199.391	4.71782	0.532733	8.85588	8.30229e-19	3.61396e-16	Wfdc21	11	83637766	83643468	protein_coding	15.9455	0	23.0344	5.98474	241.108	268.273	348.338	344.286
ENSMUSG00000000982	33596.8	2.087	0.239121	8.72781	2.59662e-18	1.08993e-15	Ccl3	11	83538670	83540181	protein_coding	11553	11325.6	7128.43	6273.72	30236.8	50639.2	34500.9	38760.9
ENSMUSG00000027737	710.211	1.86339	0.215104	8.66271	4.60681e-18	1.86703e-15	Slc7a11	3	49846975	50398063	protein_coding	312.345	270.739	203.71	188.092	824.63	975.975	865.901	875.957
ENSMUSG00000051379	337.953	4.62776	0.53952	8.57755	9.69125e-18	3.79671e-15	Flrt3	2	140492834	140513389	protein_coding	26.2633	4.83463	14.3965	25.6489	372.806	628.855	629.646	129.107
ENSMUSG00000005087	754.235	1.33727	0.15725	8.50409	1.83022e-17	6.93889e-15	Cd44	2	102641486	102732010	protein_coding	406.142	467.025	337.598	386.443	933.028	987.514	1079.08	1031.96
ENSMUSG00000035356	403.308	2.52542	0.297943	8.4762	2.32673e-17	8.54565e-15	Nfkbiz	16	55631738	55659262	protein_coding	74.0999	87.9903	78.4609	93.191	420.42	702.894	372.513	424.978
ENSMUSG00000031289	80.9999	4.41871	0.53607	8.24279	1.68242e-16	5.99197e-14	Il13ra2	X	146166472	146212188	protein_coding	10.3177	0	6.47843	3.41985	97.2537	121.156	137.357	80.6921
ENSMUSG00000020108	671.631	3.7268	0.455508	8.18164	2.80006e-16	9.67915e-14	Ddit4	10	59785491	59787656	protein_coding	162.269	134.403	41.7499	57.2826	1672.56	1297.13	1294.46	963.822
ENSMUSG00000035385	21729.9	2.98264	0.367032	8.12637	4.42334e-16	1.48536e-13	Ccl2	11	81926397	81928279	protein_coding	5549.99	4233.2	3900.73	2551.21	32811	28242.7	32307.6	34963.9
ENSMUSG00000079523	1105.67	2.02732	0.251349	8.06577	7.27786e-16	2.37602e-13	Tmsb10	6	72934330	72935731	protein_coding	341.422	417.712	371.43	333.436	1162.99	1372.13	2119.7	1313.49
ENSMUSG00000025746	268.316	5.39999	0.67399	8.01197	1.12885e-15	3.58577e-13	Il6	5	30218112	30224979	protein_coding	18.7595	0	12.9569	8.54963	625.058	260.581	518.662	303.044
ENSMUSG00000058427	20370.1	3.37343	0.431206	7.82326	5.14731e-15	1.59201e-12	Cxcl2	5	91051730	91053797	protein_coding	3300.73	4250.61	1532.51	1440.61	30593.4	25623.4	34559.1	18285.7
ENSMUSG00000003541	3648.64	3.04535	0.389832	7.81197	5.63018e-15	1.6967e-12	Ier3	17	36132576	36133815	protein_coding	703.48	645.907	387.266	382.169	1763.74	4525.06	4609.71	6588.06
ENSMUSG00000030790	185.72	5.34887	0.687675	7.7782	7.35661e-15	2.16156e-12	Adm	7	110226868	110229027	protein_coding	0	9.66926	7.19825	4.27482	75.9795	276.927	238.452	273.456
ENSMUSG00000024743	353.996	3.40419	0.437989	7.77233	7.70539e-15	2.20882e-12	Syt7	19	10366454	10430544	protein_coding	86.2936	52.214	10.7974	35.9085	619.992	534.623	376.909	418.702
ENSMUSG00000016528	2086.34	1.66875	0.215028	7.7606	8.45303e-15	2.28685e-12	Mapkapk2	1	130981437	131025563	protein_coding	745.689	976.595	850.833	870.353	2152.75	3006.77	2532.87	3254.58
ENSMUSG00000020841	1109.62	2.09937	0.270382	7.76445	8.19978e-15	2.28685e-12	Cpd	11	76669250	76737844	protein_coding	306.717	501.835	262.736	287.268	1271.39	1502.91	1346.1	1696.33
ENSMUSG00000047945	508.876	2.53736	0.327023	7.75898	8.56133e-15	2.28685e-12	Marcksl1	4	129407374	129409778	protein_coding	116.309	146.006	161.241	106.015	649.371	426.929	688.985	1309.9
ENSMUSG00000055202	184.546	4.21203	0.544712	7.73258	1.05385e-14	2.75243e-12	Zfp811	17	33014650	33028905	protein_coding	26.2633	0	9.35773	15.3893	231.991	225.003	207.684	279.732
ENSMUSG00000049985	92.2223	4.21186	0.545964	7.71455	1.21413e-14	3.10211e-12	Ankrd55	13	112424985	112520536	protein_coding	10.3177	0	10.0776	6.83971	113.463	151.925	161.532	85.175
ENSMUSG00000020120	2848.38	1.16201	0.150689	7.71129	1.2455e-14	3.11455e-12	Plek	11	16921206	17002381	protein_coding	1614.25	1679.55	1238.82	1188.4	3689.56	3205.81	2914.17	2987.4
ENSMUSG00000030530	1021.3	3.56831	0.463391	7.70043	1.35612e-14	3.32051e-12	Furin	7	80038333	80055184	protein_coding	190.409	137.303	129.569	109.435	1270.38	1529.83	1447.2	2472.76
ENSMUSG00000020205	1205.14	3.24181	0.42578	7.61382	2.66104e-14	6.3827e-12	Phlda1	10	111342147	111344506	protein_coding	431.468	146.973	67.6636	81.2215	1490.21	2169.26	1307.64	1903.44
ENSMUSG00000047798	533.439	2.52268	0.331763	7.60386	2.87434e-14	6.75643e-12	Cd300lf	11	115007040	115024818	protein_coding	192.285	122.8	112.293	117.985	556.17	593.277	1065.89	916.303
ENSMUSG00000026126	151.912	-2.5462	0.336227	-7.57285	3.65118e-14	8.41419e-12	Ptpn18	1	34498843	34514814	protein_coding	408.956	364.531	389.425	379.604	61.7966	74.0395	80.2167	48.4152
ENSMUSG00000035373	5874.59	2.93241	0.395201	7.42006	1.17064e-13	2.64586e-11	Ccl7	11	81936538	81938351	protein_coding	1868.44	1198.02	857.312	817.345	12368.4	7470.3	8289.79	8060.24
ENSMUSG00000028525	553.341	2.43824	0.328739	7.41694	1.19853e-13	2.6578e-11	Pde4b	4	101944740	102464456	protein_coding	153.828	148.907	82.0601	136.794	834.761	906.743	594.483	486.842
ENSMUSG00000024810	3107.31	5.17855	0.698675	7.41196	1.24443e-13	2.70849e-11	Il33	19	29902514	29938118	protein_coding	238.245	214.658	15.1163	14.5344	3488.98	5254.88	5119.59	3590.8
ENSMUSG00000026984	285.727	4.24688	0.581257	7.30637	2.74463e-13	5.86504e-11	Il1f6	2	24105430	24115714	protein_coding	0.937973	55.1148	12.237	7.69467	303.918	324.043	456.027	348.769
ENSMUSG00000085949	229.083	3.91392	0.538152	7.27289	3.51889e-13	7.38527e-11	Gm14275	2	172130053	172132440	lncRNA	16.8835	43.5117	12.237	4.27482	398.132	319.235	168.125	264.491
ENSMUSG00000032561	60.2042	6.32297	0.873006	7.24275	4.3968e-13	9.0659e-11	Acpp	9	104165450	104214947	protein_coding	1.87595	0	1.43965	0	80.0317	64.424	54.943	73.5194
ENSMUSG00000042677	298.336	2.60432	0.363438	7.1658	7.7336e-13	1.56712e-10	Zc3h12a	4	125012216	125021633	protein_coding	46.8987	111.196	41.7499	65.8322	385.976	632.701	298.89	293.181
ENSMUSG00000043421	5029.61	2.31426	0.324668	7.12808	1.01776e-12	2.02741e-10	Hilpda	6	29272487	29275445	protein_coding	1345.99	1946.42	715.506	679.696	5235.49	6535.67	4671.25	6864.2
ENSMUSG00000028645	4173.55	2.77347	0.390057	7.11041	1.157e-12	2.26637e-10	Slc2a1	4	118965908	118995180	protein_coding	730.681	1069.42	566.502	543.757	3308.65	5617.39	5044.86	5924.59
ENSMUSG00000053113	4604.53	3.34125	0.47282	7.06665	1.5872e-12	3.05808e-10	Socs3	11	117856905	117860873	protein_coding	1089.93	864.432	349.115	414.657	6931.35	6750.09	8326.06	5533.68
ENSMUSG00000017002	556.307	3.67122	0.521915	7.03415	2.00485e-12	3.80048e-10	Slpi	2	164195990	164231015	protein_coding	125.688	58.0156	42.4697	30.7787	1127.54	531.738	452.73	1155.69
ENSMUSG00000046223	349.992	3.95449	0.562684	7.02791	2.09652e-12	3.91117e-10	Plaur	7	24161909	24175393	protein_coding	58.1544	39.644	21.5948	30.7787	337.349	679.817	1084.57	221.455
ENSMUSG00000031596	293.281	4.73146	0.677276	6.98601	2.82811e-12	5.19355e-10	Slc7a2	8	41315433	41375345	protein_coding	40.3329	2.90078	13.6767	0	354.571	428.852	208.783	515.533
ENSMUSG00000022816	21.3757	-21.0164	3.02124	-6.9562	3.49573e-12	6.32082e-10	Fstl1	16	37597235	37656876	protein_coding	0	63.8171	0	0	0	0	0	0
ENSMUSG00000069792	16761.7	2.68761	0.388323	6.92108	4.48205e-12	7.98144e-10	Wfdc17	11	83594817	83597094	protein_coding	2078.55	4803.69	4343.42	3360.86	25058	17301.2	30170.3	21445.3
ENSMUSG00000027997	166.835	2.13147	0.309218	6.89309	5.45934e-12	9.57667e-10	Casp6	3	129695074	129707752	protein_coding	53.4645	29.0078	51.8274	44.4581	180.325	221.157	137.357	245.663
ENSMUSG00000098557	1101.77	1.77	0.257873	6.86383	6.70371e-12	1.15866e-09	Kctd12	14	103214017	103220073	protein_coding	539.335	393.539	417.499	447.146	2004.84	1715.41	1131.83	1277.62
ENSMUSG00000036781	1077.58	-1.33445	0.195374	-6.83021	8.47928e-12	1.4443e-09	Rps27l	9	66853368	66856798	protein_coding	2147.02	1713.39	1783.01	1668.03	870.218	700.971	653.821	674.227
ENSMUSG00000029379	905.236	7.13217	1.04865	6.80127	1.03701e-11	1.74114e-09	Cxcl3	5	90933962	90937459	protein_coding	4.68987	30.9416	0.719825	4.27482	1407.14	672.125	3025.16	554.982
ENSMUSG00000040711	257.906	1.93642	0.284964	6.79531	1.08078e-11	1.78907e-09	Sh3pxd2b	11	32297820	32378173	protein_coding	84.4176	111.196	51.8274	81.2215	391.041	301.927	315.373	245.663
ENSMUSG00000016529	385.041	4.37269	0.644184	6.78794	1.13742e-11	1.85668e-09	Il10	1	130947582	130952711	protein_coding	80.6657	21.2724	2.8793	4.27482	711.168	546.161	647.228	342.493
ENSMUSG00000021024	2088.64	1.20896	0.181004	6.67919	2.40273e-11	3.8684e-09	Psma6	12	55431007	55465239	protein_coding	1235.31	786.111	1045.19	1108.89	1982.56	2716.38	2388.92	2565.11
ENSMUSG00000025044	1309.44	1.19156	0.179456	6.63986	3.1398e-11	4.98677e-09	Msr1	8	40034726	40095714	protein_coding	776.642	608.196	682.394	693.375	1350.41	1645.22	1642.79	1666.74
ENSMUSG00000002083	151.03	-1.58006	0.23952	-6.59677	4.20204e-11	6.58487e-09	Bbc3	7	16042318	16052130	protein_coding	241.997	312.317	287.93	247.084	93.2015	75.001	108.787	87.8647
ENSMUSG00000062345	2137.71	5.01409	0.760932	6.58941	4.41587e-11	6.82891e-09	Serpinb2	1	107439153	107463208	protein_coding	300.151	55.1148	12.9569	21.3741	2518.47	4761.6	3328.44	1967.09
ENSMUSG00000018500	118.422	3.33248	0.506203	6.58329	4.60148e-11	7.02354e-09	Adora2b	11	62139810	62157279	protein_coding	8.44176	9.66926	38.1507	11.1145	184.377	143.271	197.795	163.177
ENSMUSG00000035692	1324.23	2.12871	0.324505	6.55985	5.38623e-11	8.11594e-09	Isg15	4	156283912	156285253	protein_coding	471.801	484.43	298.727	253.924	1125.51	2080.8	1649.39	1739.36
ENSMUSG00000040026	14055	4.77124	0.727762	6.55605	5.52535e-11	8.22018e-09	Saa3	7	46361422	46365124	protein_coding	1288.78	1054.92	526.912	466.81	16823.9	12603.1	55968.2	5736.31
ENSMUSG00000020611	1740.93	1.23717	0.188877	6.55013	5.74869e-11	8.44554e-09	Gna13	11	109253657	109292195	protein_coding	762.572	1167.08	614.011	685.681	1946.09	2066.37	1790.04	1804.81
ENSMUSG00000050635	1060.87	4.85106	0.743069	6.52841	6.64702e-11	9.64475e-09	Sprr2f	3	92272494	92273749	protein_coding	104.115	92.8249	5.03878	5.12978	1116.39	1149.05	1214.24	2481.73
ENSMUSG00000027925	32.3783	7.58481	1.1651	6.51002	7.51393e-11	1.07697e-08	Sprr2j-ps	3	92325389	92326703	protein_coding	0	0	0	0	19.2481	32.6928	29.6692	40.346
ENSMUSG00000046203	357.651	4.18909	0.645793	6.48673	8.77182e-11	1.24211e-08	Sprr2g	3	92281222	92282536	polymorphic_pseudogene	58.1544	35.7763	4.31895	0	405.224	467.314	404.38	502.981
ENSMUSG00000094733	366.793	3.92527	0.60558	6.48184	9.06108e-11	1.2678e-08	Csta3	16	36030773	36038158	protein_coding	30.0151	87.0233	5.7586	3.41985	242.121	445.198	706.567	511.05
ENSMUSG00000027087	211.013	1.82096	0.283076	6.43275	1.25319e-10	1.73279e-08	Itgav	2	83554741	83637260	protein_coding	75.0379	63.8171	82.7799	65.8322	281.631	302.889	163.73	268.077
ENSMUSG00000009093	121.771	3.37598	0.526334	6.41414	1.41621e-10	1.93543e-08	Gstt4	10	75650777	75658377	protein_coding	6.56581	33.8424	10.0776	6.83971	168.168	145.194	163.73	112.969
ENSMUSG00000086804	53.2186	4.91299	0.770194	6.3789	1.78363e-10	2.40954e-08	Gm43154	6	31582125	31774988	lncRNA	1.87595	0	2.15948	3.41985	47.6138	100.963	18.6806	61.8639
ENSMUSG00000025059	687.183	2.09004	0.327901	6.374	1.84165e-10	2.45965e-08	Gk	X	84745543	84820425	protein_coding	226.052	218.525	215.228	212.886	987.733	965.398	1214.24	548.706
ENSMUSG00000001156	479.241	2.51894	0.395572	6.36786	1.91689e-10	2.53138e-08	Mxd1	6	86624024	86646143	protein_coding	241.997	103.461	74.142	77.8017	570.353	618.278	1099.96	558.568
ENSMUSG00000021367	223.905	3.44437	0.541418	6.36176	1.9945e-10	2.60459e-08	Edn1	13	42454952	42461466	protein_coding	29.0772	71.5525	12.9569	6.83971	532.869	314.427	217.574	237.593
ENSMUSG00000042608	294.653	1.91395	0.300986	6.35893	2.03162e-10	2.62392e-08	Stk40	4	125997750	126034822	protein_coding	86.2936	74.4533	89.2583	67.5421	318.101	265.388	193.399	419.599
ENSMUSG00000047884	388.849	3.10443	0.488662	6.35292	2.1127e-10	2.69897e-08	Klk9	7	43441315	43446181	protein_coding	120.999	32.8755	60.4653	61.5574	976.589	530.777	269.221	595.328
ENSMUSG00000032688	173.636	2.4586	0.387207	6.34957	2.15917e-10	2.72868e-08	Malt1	18	65564009	65612138	protein_coding	88.1695	35.7763	33.112	21.3741	300.879	186.541	201.091	288.698
ENSMUSG00000001348	667.806	2.24501	0.354832	6.32696	2.50033e-10	3.12621e-08	Acp5	9	22038023	22047007	protein_coding	109.743	259.136	156.922	172.703	925.936	1128.86	360.426	893.889
ENSMUSG00000026981	13124.6	1.73613	0.27488	6.31595	2.68505e-10	3.32183e-08	Il1rn	2	24226865	24241506	protein_coding	6196.25	6785.89	3416.29	2926.54	14630.6	16649.3	17704.8	15389.8
ENSMUSG00000007872	309.023	2.57723	0.410043	6.28526	3.27308e-10	4.00714e-08	Id3	4	135870808	135873066	protein_coding	148.2	103.461	56.8662	36.7634	621.005	297.12	551.627	586.362
ENSMUSG00000020227	139.372	3.39609	0.542769	6.25698	3.92515e-10	4.75591e-08	Irak3	10	119977553	120038035	protein_coding	26.2633	1.93385	35.9913	27.3588	315.062	228.849	248.342	177.523
ENSMUSG00000029161	5.04071	-21.079	3.37273	-6.24985	4.10846e-10	4.92722e-08	Cgref1	5	31090487	31102935	protein_coding	0	66.7179	0	0	0	0	0	0
ENSMUSG00000028989	6.67711	-21.543	3.45225	-6.24027	4.3683e-10	5.18592e-08	Angptl7	4	148579640	148584917	protein_coding	0	93.7918	0	0	0	0	0	0
ENSMUSG00000027611	1166.87	2.03798	0.327701	6.21903	5.00232e-10	5.87922e-08	Procr	2	155593037	155597391	protein_coding	322.663	595.626	285.771	196.642	947.211	1901.95	1272.48	1626.39
ENSMUSG00000034765	606.578	2.67391	0.43278	6.17844	6.47369e-10	7.53319e-08	Dusp5	19	53517540	53530862	protein_coding	60.9683	205.955	123.81	75.2368	648.358	962.513	732.939	628.502
ENSMUSG00000057135	595.623	2.64018	0.427537	6.17531	6.60334e-10	7.60873e-08	Scimp	11	70681758	70703412	protein_coding	241.997	127.634	41.03	52.1528	625.058	898.089	906.559	449.186
ENSMUSG00000050440	25.6988	7.77438	1.26226	6.1591	7.31604e-10	8.3481e-08	Hamp	7	30641793	30643457	protein_coding	0	0	0	0	13.1698	71.1548	19.7795	34.9666
ENSMUSG00000034394	66.7343	4.70713	0.77128	6.10301	1.04087e-09	1.17628e-07	Lif	11	4207557	4222514	protein_coding	0	0	5.03878	7.69467	123.593	68.2702	48.3498	102.21
ENSMUSG00000024789	270.475	1.83618	0.301482	6.09051	1.12551e-09	1.25982e-07	Jak2	19	29229228	29290480	protein_coding	112.557	115.064	69.823	67.5421	350.519	355.774	303.285	290.491
ENSMUSG00000044103	228.313	3.46249	0.572267	6.05049	1.44409e-09	1.60117e-07	Il1f9	2	24076488	24083580	protein_coding	81.6037	8.70233	25.1939	12.8245	586.561	192.31	376.909	256.421
ENSMUSG00000095304	7.45748	18.5699	3.07189	6.04513	1.49293e-09	1.63986e-07	Plac9a	14	25887930	25903524	protein_coding	0	0	0	0	2.02612	0	32.9658	0
ENSMUSG00000097111	283.755	1.7662	0.292565	6.03697	1.57038e-09	1.70895e-07	Peak1os	9	56165174	56175064	lncRNA	86.2936	170.179	89.2583	87.2063	466.007	352.89	306.582	344.286
ENSMUSG00000055030	666.018	5.78623	0.958864	6.03447	1.59485e-09	1.71966e-07	Sprr2e	3	92259450	92260756	protein_coding	55.3404	0.966926	3.59913	0	613.914	778.857	763.707	1135.96
ENSMUSG00000044098	478.745	1.98799	0.331437	5.99809	1.99653e-09	2.1332e-07	Rsbn1	3	103821436	103873952	protein_coding	138.82	180.815	115.892	172.703	276.565	690.394	827.441	616.846
ENSMUSG00000026822	8818.04	2.75294	0.46025	5.9814	2.21223e-09	2.34237e-07	Lcn2	2	32274645	32278264	protein_coding	2305.54	290.078	2054.38	2858.14	12115.2	12781.9	10972.1	14745.1
ENSMUSG00000028967	203.29	3.0993	0.519413	5.96692	2.41768e-09	2.53705e-07	Errfi1	4	150938376	150953349	protein_coding	56.2784	20.3054	20.1551	15.3893	227.938	382.698	202.19	145.246
ENSMUSG00000030659	647.718	1.15989	0.197114	5.88436	3.99602e-09	4.15622e-07	Nucb2	7	116103604	116139819	protein_coding	333.919	398.373	310.964	332.581	490.321	931.744	850.517	799.748
ENSMUSG00000069516	21447.3	-1.07369	0.182837	-5.87238	4.29571e-09	4.42873e-07	Lyz2	10	117113236	117118226	protein_coding	40188.4	35166.1	31840.7	33011.9	16650.6	14526.2	19921.2	15515.3
ENSMUSG00000097134	18.8837	5.0427	0.863915	5.83704	5.31375e-09	5.43066e-07	1110002J07Rik	10	66748268	66756037	lncRNA	1.87595	0	0.719825	1.70993	20.2612	28.8466	56.0418	36.7597
ENSMUSG00000021109	250.446	1.28368	0.221582	5.79327	6.90283e-09	6.99388e-07	Hif1a	12	73948149	73994304	protein_coding	115.371	157.609	125.969	100.031	354.571	275.004	248.342	335.32
ENSMUSG00000072572	118.35	2.16402	0.375779	5.75876	8.47332e-09	8.51171e-07	Slc39a2	14	52130346	52134202	protein_coding	50.6506	26.107	12.237	39.3283	153.985	146.156	135.16	136.28
ENSMUSG00000029135	187.458	1.51191	0.263283	5.74252	9.32806e-09	9.29091e-07	Fosl2	5	32293145	32315186	protein_coding	93.7973	85.0895	77.7411	76.0918	198.56	323.081	220.871	205.316
ENSMUSG00000024190	687.638	2.56593	0.448428	5.72207	1.05237e-08	1.03937e-06	Dusp1	17	26724564	26781102	protein_coding	201.664	240.765	95.7367	64.1223	676.724	923.09	1309.84	652.709
ENSMUSG00000028851	14.5517	19.7921	3.47779	5.69101	1.2629e-08	1.23691e-06	Nudc	4	133259853	133273307	protein_coding	0	0	0	0	34.444	17.3079	30.7681	0
ENSMUSG00000034459	154.13	3.26006	0.57479	5.67174	1.41352e-08	1.37298e-06	Ifit1	19	34618271	34627409	protein_coding	47.8366	15.4708	28.0732	5.98474	97.2537	223.08	403.281	208.903
ENSMUSG00000116657	492.612	2.22307	0.39255	5.66315	1.48622e-08	1.43177e-06	Gm49774	17	27764681	27775492	lncRNA	216.672	176.947	59.7455	54.7177	556.17	557.7	684.589	568.431
ENSMUSG00000041378	6.59393	19.9052	3.52373	5.64888	1.61492e-08	1.5431e-06	Cldn5	16	18595597	18597012	protein_coding	0	0	0	0	0	0	72.5247	0
ENSMUSG00000013921	30.9716	8.7424	1.55675	5.61582	1.95634e-08	1.85427e-06	Clip3	7	29991153	30007792	protein_coding	0	0	0	0	27.3526	32.6928	199.992	12.5521
ENSMUSG00000023087	137.713	2.82591	0.505963	5.58522	2.33401e-08	2.19453e-06	Noct	3	51131868	51159065	protein_coding	8.44176	51.2471	25.9137	18.8092	143.854	320.197	128.567	146.142
ENSMUSG00000058755	138.07	4.69095	0.8419	5.57187	2.52023e-08	2.35081e-06	Osm	11	4186420	4191026	protein_coding	11.2557	0	15.1163	5.12978	218.821	197.118	295.593	109.383
ENSMUSG00000030406	61.1651	5.04786	0.906579	5.56803	2.57633e-08	2.38422e-06	Gipr	7	18889986	18900052	protein_coding	0	0	0	7.69467	46.6007	29.8081	83.5133	95.9339
ENSMUSG00000029082	893.493	1.87662	0.337745	5.55632	2.7552e-08	2.52983e-06	Bst1	5	43976227	44001328	protein_coding	360.182	333.589	368.55	210.321	772.964	1149.05	1465.88	1285.69
ENSMUSG00000078763	139.343	4.11903	0.746172	5.52022	3.38583e-08	3.08478e-06	Slfn1	11	83007675	83013496	protein_coding	12.1937	5.80156	10.7974	24.7939	81.0448	180.772	586.791	84.2784
ENSMUSG00000040489	23.067	7.70369	1.40094	5.49894	3.82078e-08	3.45428e-06	Sox30	11	45871137	45908821	protein_coding	0	0	0	0	34.444	64.424	27.4715	6.27605
ENSMUSG00000030717	1128.73	2.11703	0.385703	5.48875	4.04786e-08	3.63164e-06	Nupr1	7	126222421	126230033	protein_coding	330.167	338.424	310.245	300.092	531.856	1350.98	2215.3	1449.77
ENSMUSG00000041598	244.328	1.90385	0.347406	5.48019	4.2488e-08	3.78304e-06	Cdc42ep4	11	113617676	113642707	protein_coding	64.7202	54.1479	74.8618	120.55	283.657	344.236	251.639	297.664
ENSMUSG00000027333	480.328	2.15164	0.393532	5.46752	4.56375e-08	4.03292e-06	Smox	2	131333416	131367842	protein_coding	131.316	192.418	130.288	94.9009	467.02	802.896	684.589	483.256
ENSMUSG00000004730	982.746	1.45794	0.267781	5.44452	5.19466e-08	4.55618e-06	Adgre1	17	57665691	57790527	protein_coding	512.133	660.41	369.99	289.833	1024.2	1112.52	1804.33	1090.24
ENSMUSG00000048895	143.192	2.31517	0.42706	5.42117	5.92112e-08	5.15489e-06	Cdk5r1	11	80367849	80372010	protein_coding	73.1619	27.0739	15.8362	23.939	114.476	202.887	245.046	130.9
ENSMUSG00000054215	15.7647	7.40817	1.36858	5.41304	6.1964e-08	5.35487e-06	Sprr2k	3	92339889	92341232	protein_coding	0	0	0	0	21.2742	2.88466	57.1407	26.8974
ENSMUSG00000001666	669.774	1.5455	0.285606	5.41132	6.25623e-08	5.36712e-06	Ddt	10	75607064	75609248	protein_coding	371.437	175.981	315.283	206.046	640.254	804.819	842.825	832.921
ENSMUSG00000040264	33.2632	3.62463	0.673635	5.3807	7.41952e-08	6.31896e-06	Gbp2b	3	142300608	142324940	protein_coding	2.81392	10.6362	1.43965	0.854963	55.7183	22.1157	70.327	40.346
ENSMUSG00000024277	290.776	1.51217	0.282655	5.34986	8.8021e-08	7.38937e-06	Mapre2	18	23885390	24026918	protein_coding	174.463	93.7918	90.698	137.649	334.31	375.005	335.152	370.287
ENSMUSG00000003865	151.653	1.70195	0.318737	5.33967	9.31139e-08	7.76147e-06	Gys1	7	45084268	45106043	protein_coding	53.4645	50.2801	45.349	61.5574	115.489	143.271	220.871	205.316
ENSMUSG00000046318	30.1976	4.21633	0.790712	5.33232	9.69677e-08	8.02579e-06	Ccbe1	18	66178373	66435812	protein_coding	0	0	4.31895	1.70993	25.3265	39.4236	25.2738	31.3802
ENSMUSG00000041992	303.154	1.90443	0.357363	5.32912	9.86885e-08	8.11109e-06	Rapgef5	12	117480099	117723472	protein_coding	96.6113	165.344	71.9825	61.5574	559.209	405.775	205.487	306.63
ENSMUSG00000020826	3267.75	4.75754	0.895188	5.31457	1.06911e-07	8.68673e-06	Nos2	11	78811613	78851080	protein_coding	105.991	394.506	70.5429	49.5879	3714.89	3495.24	6141.52	3428.52
ENSMUSG00000028793	848.295	1.63515	0.3077	5.31413	1.07171e-07	8.68673e-06	Rnf19b	4	128952064	128979679	protein_coding	465.235	234.963	239.702	218.871	740.547	1107.71	768.103	980.857
ENSMUSG00000024238	6.83015	18.3789	3.46717	5.30084	1.15274e-07	9.27955e-06	Zeb1	18	5591860	5775467	protein_coding	0	0	0	0	13.1698	11.5386	0	0
ENSMUSG00000018102	1022.24	1.97737	0.373788	5.29008	1.22265e-07	9.77541e-06	H2bc4	13	23868182	23876891	protein_coding	292.648	426.414	287.21	135.939	929.989	1383.67	1120.84	1061.55
ENSMUSG00000038412	92.2661	2.17586	0.412216	5.27845	1.30279e-07	1.03458e-05	Higd1a	9	121677629	121687428	protein_coding	22.5114	15.4708	13.6767	43.6031	83.0709	86.5397	154.939	105.796
ENSMUSG00000052837	100.033	1.72526	0.329057	5.24306	1.57934e-07	1.24577e-05	Junb	8	85701113	85705347	protein_coding	20.6354	45.4455	25.1939	49.5879	145.881	87.5012	106.589	124.624
ENSMUSG00000026525	134.9	2.97587	0.568508	5.23453	1.65402e-07	1.29598e-05	Opn3	1	175489987	175520342	protein_coding	26.2633	0	23.7542	30.7787	164.116	115.386	191.202	167.66
ENSMUSG00000015340	4805.7	1.38335	0.264919	5.22177	1.77221e-07	1.37031e-05	Cybb	X	9301491	9354010	protein_coding	2827.05	1795.58	2252.33	2646.11	8338.49	5193.34	4881.13	6424.88
ENSMUSG00000025270	11.35	-21.974	4.20769	-5.22234	1.76673e-07	1.37031e-05	Alas2	X	149330371	149353634	protein_coding	0	128.601	0	0	0	0	0	0
ENSMUSG00000019929	322.852	2.86189	0.549474	5.20842	1.9046e-07	1.46305e-05	Dcn	10	97315471	97354005	protein_coding	53.4645	119.899	37.4309	6.83971	602.77	367.313	153.84	453.669
ENSMUSG00000002847	74.2815	2.2712	0.436903	5.19841	2.00999e-07	1.53399e-05	Pla1a	16	38216479	38253507	protein_coding	22.5114	32.8755	10.7974	18.8092	85.097	136.54	121.973	63.6571
ENSMUSG00000066152	643.632	1.60571	0.310074	5.1785	2.23682e-07	1.69609e-05	Slc31a2	4	62180799	62216648	protein_coding	196.036	280.409	321.042	236.825	507.543	847.127	849.418	944.994
ENSMUSG00000024772	964.169	1.05232	0.203615	5.16817	2.364e-07	1.76968e-05	Ehd1	19	6326755	6350126	protein_coding	695.976	612.064	445.572	589.07	1102.21	1301.94	1193.36	1257.9
ENSMUSG00000049719	97.6746	3.44922	0.667244	5.16934	2.34916e-07	1.76968e-05	Prss46	9	110673574	110685590	protein_coding	2.81392	36.7432	7.19825	3.41985	97.2537	77.8857	271.418	96.8305
ENSMUSG00000040528	1295.76	1.30872	0.254223	5.14791	2.63402e-07	1.95935e-05	Milr1	11	106642052	106659620	protein_coding	779.456	456.389	632.726	555.726	1230.87	1851.95	1421.92	1500.87
ENSMUSG00000017057	292.262	1.76551	0.345193	5.11457	3.14454e-07	2.30986e-05	Il13ra1	X	35375763	35434912	protein_coding	75.9758	148.907	124.53	96.6109	344.44	403.852	514.266	254.628
ENSMUSG00000045763	4812.76	1.72791	0.339873	5.08398	3.69613e-07	2.69817e-05	Basp1	15	25363363	25413850	protein_coding	1568.29	3100.93	1265.45	989.193	6958.71	5364.5	5987.68	4620.97
ENSMUSG00000049932	111.921	-1.93015	0.382232	-5.04968	4.42548e-07	3.21066e-05	H2ax	9	44245991	44247374	protein_coding	198.85	114.097	288.65	296.672	65.8489	69.2317	28.5703	71.7263
ENSMUSG00000046259	354.49	3.40171	0.673869	5.04804	4.46373e-07	3.21854e-05	Sprr2h	3	92292992	92294631	protein_coding	58.1544	87.0233	0	10.2596	363.688	449.045	474.707	347.872
ENSMUSG00000016496	405.795	2.71698	0.539345	5.03756	4.71499e-07	3.37898e-05	Cd274	19	29344855	29365495	protein_coding	81.6037	232.062	30.2327	56.4276	362.675	470.199	1405.44	389.115
ENSMUSG00000022261	8.86625	-21.1221	4.20903	-5.01828	5.2136e-07	3.71366e-05	Sdc2	15	32920869	33035081	protein_coding	0	71.5525	0	0	0	0	0	0
ENSMUSG00000019577	13.5738	-21.1148	4.20916	-5.01638	5.2654e-07	3.71758e-05	Pdk4	6	5483351	5496309	protein_coding	68.4721	0	0	0	0	0	0	0
ENSMUSG00000021748	354.949	-1.1927	0.23779	-5.01576	5.28237e-07	3.71758e-05	Pdhb	14	14296748	14303777	protein_coding	457.731	529.875	567.942	468.52	271.5	229.811	124.171	259.111
ENSMUSG00000055447	1077.56	1.1142	0.222471	5.0083	5.49116e-07	3.84153e-05	Cd47	16	49620896	49735373	protein_coding	518.699	673.947	639.924	473.65	1147.8	1461.56	1242.81	1140.45
ENSMUSG00000033730	18.3363	6.45137	1.28976	5.002	5.67385e-07	3.94584e-05	Egr3	14	70314652	70320063	protein_coding	0	0	0	0.854963	23.3004	48.0776	13.1863	7.17263
ENSMUSG00000031227	47.6356	2.91476	0.582998	4.9996	5.74499e-07	3.95284e-05	Magee1	X	104163984	104167533	protein_coding	5.62784	0	15.1163	13.6794	75.9795	52.8854	80.2167	55.5879
ENSMUSG00000096146	8.4585	-21.0441	4.20934	-4.99939	5.75117e-07	3.95284e-05	Kcnj11	7	45743377	45750188	protein_coding	0	64.784	0	0	0	0	0	0
ENSMUSG00000017009	223.808	1.84513	0.371738	4.96354	6.92215e-07	4.73e-05	Sdc4	2	164266167	164285807	protein_coding	112.557	45.4455	78.4609	35.0535	262.382	210.58	352.734	150.625
ENSMUSG00000015568	1139.35	-1.3501	0.272241	-4.95921	7.07806e-07	4.80858e-05	Lpl	8	69333143	69360100	protein_coding	1877.82	1300.52	2610.81	2263.94	1025.22	581.739	748.323	804.231
ENSMUSG00000032020	486.056	1.70124	0.344185	4.94281	7.70058e-07	5.20143e-05	Ubash3b	9	40922394	41072993	protein_coding	134.13	187.584	177.797	201.771	335.323	717.318	572.506	655.399
ENSMUSG00000097418	16.5017	7.10275	1.44809	4.90491	9.3468e-07	6.24164e-05	Mir155hg	16	84500055	84512133	lncRNA	0	0	0	0	13.1698	18.2695	26.3726	29.5871
ENSMUSG00000000078	823.694	1.53537	0.313464	4.89807	9.67802e-07	6.42632e-05	Klf6	13	5911481	5920393	protein_coding	271.074	551.148	290.809	398.413	1284.56	923.09	1358.19	814.093
ENSMUSG00000017639	14.7624	18.5009	3.78758	4.88463	1.03623e-06	6.79233e-05	Rab11fip4	11	79482038	79588849	protein_coding	0	0	0	0	1.01306	0.961552	31.8669	0
ENSMUSG00000039323	17.4206	20.5468	4.20766	4.88318	1.04388e-06	6.79233e-05	Igfbp2	1	72863662	72891633	protein_coding	0	0	0	0	0	0	148.346	0
ENSMUSG00000043336	70.3148	2.98509	0.611351	4.88277	1.04604e-06	6.79233e-05	Filip1l	16	57173456	57393489	protein_coding	33.767	11.6031	7.19825	11.9695	254.278	58.6547	141.753	53.7947
ENSMUSG00000091955	232.664	1.70154	0.348412	4.8837	1.04113e-06	6.79233e-05	Gm9844	7	24561638	24562122	protein_coding	89.1075	97.6595	90.698	99.1758	230.978	257.696	461.521	275.25
ENSMUSG00000044786	90.9974	2.91513	0.597412	4.87959	1.06305e-06	6.86485e-05	Zfp36	7	28076209	28079678	protein_coding	11.2557	19.3385	8.6379	36.7634	117.515	61.5393	278.011	115.659
ENSMUSG00000079056	9.68374	20.4748	4.20825	4.8654	1.14227e-06	7.3361e-05	Kcnip3	2	127298418	127364014	protein_coding	0	0	0	0	0	109.617	0	0
ENSMUSG00000104340	11.3357	7.54546	1.55138	4.86371	1.15208e-06	7.35888e-05	Gm10522	1	170809513	170814035	lncRNA	0	0	0	0	10.1306	35.5774	51.6464	21.5179
ENSMUSG00000032288	250.102	-1.76269	0.362598	-4.86128	1.16627e-06	7.36068e-05	Imp3	9	56844759	56845682	protein_coding	682.845	367.432	529.791	507.848	95.2276	178.849	131.863	208.903
ENSMUSG00000033565	115.587	1.83626	0.377796	4.86046	1.17115e-06	7.36068e-05	Rbfox2	15	76963190	77191204	protein_coding	42.2088	37.7101	42.4697	48.7329	71.9272	141.348	209.882	188.281
ENSMUSG00000052397	161.038	1.62423	0.334151	4.86077	1.16928e-06	7.36068e-05	Ezr	17	7005440	7050183	protein_coding	57.2164	58.0156	66.9437	93.191	299.866	169.233	172.521	208.006
ENSMUSG00000003949	12.3813	20.444	4.20843	4.85786	1.18663e-06	7.41835e-05	Hlf	11	90227362	90281721	protein_coding	0	0	0	0	0	0	101.095	0
ENSMUSG00000031444	72.9238	3.298	0.680223	4.84841	1.24455e-06	7.73924e-05	F10	8	13087308	13106676	protein_coding	0	13.537	25.9137	7.69467	55.7183	121.156	176.916	114.762
ENSMUSG00000058966	12.8338	20.3575	4.20876	4.83694	1.31853e-06	8.15612e-05	Tlcd3b	7	126396840	126429391	protein_coding	0	0	0	0	0	0	89.0076	0
ENSMUSG00000038179	208.825	1.93596	0.400393	4.83513	1.33056e-06	8.1875e-05	Slamf7	1	171459971	171480603	protein_coding	154.766	66.7179	49.6679	55.5726	325.192	319.235	380.205	223.248
ENSMUSG00000002332	1245.94	2.21014	0.457364	4.83235	1.34932e-06	8.25969e-05	Dhrs1	14	55976477	55983147	protein_coding	555.28	359.696	282.891	349.68	1876.19	2214.45	1273.58	1794.95
ENSMUSG00000015243	82.8417	2.59744	0.538003	4.82793	1.37962e-06	8.40141e-05	Abca1	4	53030787	53159895	protein_coding	5.62784	34.8093	22.3146	17.0993	158.037	70.1933	128.567	126.418
ENSMUSG00000051439	7603.87	1.4411	0.299265	4.81544	1.46874e-06	8.898e-05	Cd14	18	36858120	36859851	protein_coding	4910.29	3236.3	3096.69	2868.4	9001.03	8874.16	10098.5	10342
ENSMUSG00000002602	15.2925	20.2399	4.20815	4.80969	1.51167e-06	9.11108e-05	Axl	7	25456698	25488130	protein_coding	0	0	0	0	0	37.5005	76.9202	0
ENSMUSG00000026728	18439.5	1.78458	0.374695	4.76276	1.90967e-06	0.000113931	Vim	2	13578738	13587637	protein_coding	4751.77	7304.16	7230.64	5695.77	17244.3	20417.6	27749.5	20658.1
ENSMUSG00000021427	299.148	-1.14617	0.240761	-4.7606	1.93018e-06	0.000114573	Ssr1	13	38150581	38178193	protein_coding	507.444	371.3	458.529	393.283	137.776	201.926	171.422	269.87
ENSMUSG00000008658	87.743	2.0784	0.437012	4.75594	1.97529e-06	0.000116661	Rbfox1	16	5703219	7229390	protein_coding	33.767	12.57	24.4741	27.3588	117.515	94.2321	70.327	132.694
ENSMUSG00000026177	1337.82	1.33234	0.28028	4.7536	1.99827e-06	0.000117428	Slc11a1	1	74414354	74425221	protein_coding	702.542	875.068	810.523	519.818	1830.6	2388.49	1446.1	1656.88
ENSMUSG00000026509	588.449	1.55088	0.328188	4.72559	2.29444e-06	0.000134162	Capn2	1	182294825	182345173	protein_coding	347.05	172.113	321.042	252.214	572.379	953.859	728.544	946.787
ENSMUSG00000029385	117.999	2.51921	0.533286	4.72394	2.31324e-06	0.000134592	Ccng2	5	93415116	93424090	protein_coding	30.9531	27.0739	28.793	33.3436	86.1101	154.81	302.186	146.142
ENSMUSG00000037411	1210.93	2.87894	0.610086	4.7189	2.37118e-06	0.000136869	Serpine1	5	137090358	137101122	protein_coding	128.502	650.741	46.0688	51.2978	756.755	1436.56	2583.42	1665.84
ENSMUSG00000062210	172.342	1.58593	0.336108	4.71852	2.37567e-06	0.000136869	Tnfaip8	18	50112494	50240240	protein_coding	65.6581	47.3794	107.974	92.3361	284.67	196.157	235.156	227.731
ENSMUSG00000043670	8.96755	19.8318	4.20933	4.71139	2.46028e-06	0.000141052	Diras1	10	80855423	80861496	protein_coding	0	0	0	0	0	15.3848	40.6578	17.9316
ENSMUSG00000020010	11.6946	7.09413	1.50731	4.70648	2.52026e-06	0.000143095	Vnn3	10	23727360	23745741	protein_coding	0	0	0	0	32.4179	16.3464	12.0875	26.0008
ENSMUSG00000021457	425.259	1.47898	0.314232	4.70665	2.51819e-06	0.000143095	Syk	13	52737209	52802828	protein_coding	221.362	205.955	141.086	214.596	397.119	510.584	634.042	639.26
ENSMUSG00000042312	619.168	1.53	0.326828	4.68136	2.84974e-06	0.000160253	S100a13	3	90421742	90431888	protein_coding	297.338	229.161	239.702	280.428	513.621	823.088	659.316	1025.69
ENSMUSG00000028434	9.70972	19.6737	4.20936	4.67379	2.9569e-06	0.000165488	Epb41l4b	4	56991972	57143437	protein_coding	0	0	0	0	0	73.0779	0	0
ENSMUSG00000031155	60.13	3.29097	0.70974	4.63687	3.53732e-06	0.000197034	Pim2	X	7744501	7749671	protein_coding	3.75189	0	8.6379	16.2443	71.9272	41.3467	127.468	43.0358
ENSMUSG00000115358	158.926	-1.93299	0.418881	-4.61465	3.93755e-06	0.000216252	Gm49138	15	18385435	18385527	processed_pseudogene	241.997	101.527	460.688	271.023	84.0839	63.4624	46.1521	87.8647
ENSMUSG00000020176	10.7634	19.4125	4.20961	4.61148	3.99818e-06	0.000218561	Grb10	11	11880508	11988683	protein_coding	0	0	0	0	0	0	68.1293	0
ENSMUSG00000015850	53.0273	2.44661	0.531564	4.60267	4.17117e-06	0.000226962	Adamtsl4	3	95583511	95595228	protein_coding	19.6974	4.83463	16.556	7.69467	86.1101	42.3083	67.0304	71.7263
ENSMUSG00000042129	403.516	1.37765	0.30148	4.56963	4.88596e-06	0.000263416	Rassf4	6	116609969	116650913	protein_coding	274.826	170.179	157.642	213.741	809.435	559.623	334.053	416.909
ENSMUSG00000085912	11.189	-7.36969	1.61621	-4.55986	5.11877e-06	0.000274708	Trp53cor1	17	29276404	29298153	lncRNA	24.3873	75.4202	12.237	8.54963	0	0	0	0
ENSMUSG00000035640	9.99754	19.1724	4.21066	4.5533	5.28104e-06	0.000282128	Cbarp	10	79966285	79976669	protein_coding	0	0	0	0	0	0	28.5703	24.2076
ENSMUSG00000097558	10.125	7.05967	1.55388	4.54326	5.53912e-06	0.000294576	Gm26902	19	34452208	34458946	lncRNA	0	0	0	0	16.209	44.2314	5.4943	18.8281
ENSMUSG00000031825	28.2485	4.71589	1.03825	4.54214	5.56863e-06	0.000294811	Crispld2	8	120719177	120779532	protein_coding	0	0	5.7586	0.854963	60.7836	3.84621	57.1407	62.7605
ENSMUSG00000028064	513.104	1.66756	0.368954	4.5197	6.19283e-06	0.000326387	Sema4a	3	88343266	88368489	protein_coding	292.648	273.64	202.991	210.321	758.782	791.357	826.342	734.298
ENSMUSG00000030980	173.691	-1.32418	0.293391	-4.51334	6.38135e-06	0.000334821	Knop1	7	118441445	118455477	protein_coding	223.238	219.492	247.62	274.443	125.619	54.8085	73.6236	130.9
ENSMUSG00000018446	534.537	-1.70235	0.377594	-4.50841	6.5314e-06	0.000339662	C1qbp	11	70868662	70873852	protein_coding	989.562	923.414	912.738	1429.5	469.047	252.888	198.894	386.425
ENSMUSG00000045664	155.53	2.12211	0.470656	4.50883	6.5187e-06	0.000339662	Cdc42ep2	19	5965664	5974844	protein_coding	59.0923	57.0486	40.3102	36.7634	224.899	86.5397	340.646	188.281
ENSMUSG00000025791	455.39	1.56849	0.348054	4.50646	6.59194e-06	0.0003413	Pgm1	4	99786611	99844491	protein_coding	233.555	159.543	109.413	145.344	251.239	639.432	552.726	476.083
ENSMUSG00000025804	232.086	2.70731	0.601318	4.5023	6.72232e-06	0.000346524	Ccr1	9	123762161	123768729	protein_coding	43.1468	38.677	53.9869	37.6184	154.998	379.813	448.335	150.625
ENSMUSG00000078566	205.553	2.18057	0.484583	4.49989	6.79884e-06	0.000348938	Bnip3	7	138492565	138511248	protein_coding	82.5417	90.891	15.1163	26.5039	237.056	218.272	326.361	189.178
ENSMUSG00000026896	141.759	1.71541	0.382567	4.48396	7.32687e-06	0.000372782	Ifih1	2	62426142	62476599	protein_coding	42.2088	58.0156	70.5429	50.4428	151.959	217.311	264.825	94.1407
ENSMUSG00000074743	13.2746	6.57244	1.46555	4.48461	7.30468e-06	0.000372782	Thbd	2	148246386	148250108	protein_coding	0	0	0.719825	0	7.09142	74.0395	3.29658	15.2418
ENSMUSG00000050323	26.8321	-2.34508	0.524503	-4.47106	7.7834e-06	0.000394303	Ndufaf6	4	11051045	11076205	protein_coding	47.8366	51.2471	41.03	53.0077	6.07836	12.5002	6.59316	12.5521
ENSMUSG00000030287	461.845	1.1213	0.251258	4.46275	8.09144e-06	0.000408149	Itpr2	6	146009797	146403721	protein_coding	242.935	235.93	268.495	282.138	511.595	604.816	547.232	576.5
ENSMUSG00000038418	120.908	1.98701	0.449932	4.41625	1.00429e-05	0.000504419	Egr1	18	34992876	34998037	protein_coding	66.5961	50.2801	34.5516	40.1833	220.847	138.463	304.384	95.0373
ENSMUSG00000071713	282.98	1.33738	0.303319	4.40917	1.03766e-05	0.000518963	Csf2rb	15	78209952	78238047	protein_coding	82.5417	154.708	113.732	104.306	198.56	392.313	340.646	218.765
ENSMUSG00000038037	79.4607	2.38769	0.542024	4.40513	1.0572e-05	0.000526495	Socs1	16	10600104	10603400	protein_coding	34.705	23.2062	5.03878	7.69467	105.358	57.6931	73.6236	129.107
ENSMUSG00000002897	271.416	2.02063	0.458859	4.40361	1.06466e-05	0.000527973	Il17ra	6	120440208	120464520	protein_coding	47.8366	116.031	64.7843	71.8169	190.455	471.16	236.255	320.079
ENSMUSG00000040511	337.551	1.4703	0.333954	4.40269	1.06915e-05	0.000527973	Pvr	7	19637503	19655085	protein_coding	107.867	75.4202	160.521	102.596	280.617	289.427	283.506	385.529
ENSMUSG00000023845	154.325	1.40114	0.318335	4.40147	1.07518e-05	0.00052873	Lnpep	17	17741672	17845312	protein_coding	45.0227	67.6848	125.25	84.6414	236.043	228.849	197.795	192.764
ENSMUSG00000030861	171.135	1.29996	0.296105	4.3902	1.13247e-05	0.000554579	Acadsb	7	131012330	131050673	protein_coding	77.8518	72.5194	94.2971	99.1758	218.821	260.581	183.51	184.695
ENSMUSG00000041754	26.73	3.0498	0.696133	4.38106	1.18104e-05	0.000575967	Trem3	17	48554805	48565869	protein_coding	0	5.80156	10.7974	2.56489	50.653	44.2314	29.6692	37.6563
ENSMUSG00000020321	517.615	-1.24822	0.28502	-4.37941	1.19003e-05	0.000577952	Mdh1	11	21506692	21522367	protein_coding	654.705	759.037	1111.41	760.063	277.578	500.007	192.3	412.426
ENSMUSG00000028369	22.5405	8.09719	1.86096	4.35108	1.35467e-05	0.000655201	Svep1	4	58042442	58206859	protein_coding	0	0	0	0	1.01306	0.961552	97.7985	74.416
ENSMUSG00000011008	289.555	1.23384	0.284146	4.34227	1.4102e-05	0.000679267	Mcoln2	3	145855588	145901268	protein_coding	107.867	194.352	122.37	130.809	296.826	365.39	402.183	241.18
ENSMUSG00000028268	41.8822	3.02467	0.697065	4.33915	1.43033e-05	0.00068336	Gbp3	3	142265787	142278970	protein_coding	1.87595	0	14.3965	9.4046	40.5224	60.5778	38.4601	74.416
ENSMUSG00000029108	334.521	1.12872	0.260106	4.33947	1.42825e-05	0.00068336	Pcdh7	5	57875309	58290572	protein_coding	153.828	219.492	204.43	179.542	458.916	382.698	498.882	316.492
ENSMUSG00000051159	14.1814	6.41385	1.4793	4.33573	1.45277e-05	0.00069127	Cited1	X	101290987	101295787	protein_coding	0	0	0	0	0	11.5386	32.9658	9.86236
ENSMUSG00000024401	700.535	1.48551	0.342731	4.33432	1.46213e-05	0.000692919	Tnf	17	35418357	35420983	protein_coding	524.327	321.019	197.952	191.512	872.244	727.895	983.479	871.474
ENSMUSG00000033684	468.857	1.6162	0.373808	4.32362	1.53488e-05	0.000724476	Qsox1	1	155651775	155688635	protein_coding	256.067	268.805	136.767	165.008	902.636	400.967	639.536	589.052
ENSMUSG00000040253	122.313	2.03247	0.470509	4.31972	1.5623e-05	0.000734467	Gbp7	3	142236103	142255910	protein_coding	72.224	52.214	12.237	42.7482	245.16	116.348	240.65	129.107
ENSMUSG00000044117	12.1205	18.1577	4.21532	4.30754	1.65081e-05	0.000772989	Bmerb1	16	13804468	13919364	protein_coding	0	0	0	0	0	0	26.3726	0
ENSMUSG00000042485	75.2735	1.98045	0.46003	4.30505	1.66951e-05	0.000778639	Mustn1	14	30601157	30603567	protein_coding	32.8291	36.7432	22.3146	14.5344	88.1362	111.54	158.236	60.9673
ENSMUSG00000035776	126.451	1.6331	0.379895	4.29882	1.71707e-05	0.000797658	Cd99l2	X	70463666	70536455	protein_coding	85.3556	57.0486	64.0644	56.4276	164.116	313.466	75.8213	260.904
ENSMUSG00000038151	12.1094	6.79481	1.58555	4.28545	1.82366e-05	0.000843836	Prdm1	10	44313173	44404497	protein_coding	0	0	0	0	19.2481	35.5774	7.69202	8.06921
ENSMUSG00000020400	712.607	1.49422	0.348954	4.28201	1.85213e-05	0.000852561	Tnip1	11	54801611	54853743	protein_coding	555.28	308.449	139.646	183.817	794.239	988.475	956.008	602.501
ENSMUSG00000024679	456.254	1.04441	0.24394	4.28142	1.85702e-05	0.000852561	Ms4a6d	19	11563968	11582213	protein_coding	300.151	333.589	212.348	188.092	395.093	549.046	650.525	536.154
ENSMUSG00000020077	2804.83	1.71864	0.402078	4.27441	1.91646e-05	0.000876428	Srgn	10	62329612	62363230	protein_coding	652.829	1278.28	962.406	727.574	5024.78	2751	1565.87	2575.87
ENSMUSG00000044330	1138.82	1.26541	0.296104	4.27353	1.92399e-05	0.00087646	Gm9790	3	85823090	85823377	processed_pseudogene	552.466	595.626	623.368	450.566	793.226	1551.94	1766.97	1230.11
ENSMUSG00000104268	55.5432	2.63024	0.615804	4.27123	1.94398e-05	0.000882144	Gm37750	9	103930526	103930654	TEC	8.44176	8.70233	15.8362	12.8245	71.9272	71.1548	29.6692	112.072
ENSMUSG00000050957	183.533	1.54753	0.36274	4.26621	1.98819e-05	0.000895295	Insl6	19	29298744	29302756	protein_coding	81.6037	102.494	83.4997	58.9925	162.09	259.619	236.255	295.871
ENSMUSG00000052477	616.602	1.26794	0.297496	4.26205	2.02559e-05	0.000908654	C130026I21Rik	1	84970411	85248287	protein_coding	542.149	350.994	270.654	249.649	758.782	1034.63	861.506	746.85
ENSMUSG00000085795	119.813	1.78829	0.421862	4.23902	2.24493e-05	0.00099942	Zfp703	8	27467353	27471489	protein_coding	25.3253	78.321	30.9525	75.2368	128.659	217.311	209.882	167.66
ENSMUSG00000069237	269.608	1.39486	0.329165	4.23756	2.25959e-05	0.00100215	Fam8a1	13	46822998	46831532	protein_coding	125.688	56.0817	174.917	122.26	206.664	394.236	263.726	397.184
ENSMUSG00000037012	1053.37	1.17243	0.277126	4.23066	2.33006e-05	0.00102952	Hk1	10	62104634	62215687	protein_coding	549.652	626.568	423.257	508.703	975.576	1746.18	963.7	1064.24
ENSMUSG00000038671	107.114	-1.75055	0.41431	-4.22523	2.38699e-05	0.00105072	Arfrp1	2	180999483	181007197	protein_coding	184.781	177.914	107.974	131.664	43.5616	26.9235	36.2624	71.7263
ENSMUSG00000026883	14.1691	17.7617	4.21811	4.21082	2.54445e-05	0.00111585	Dab2ip	2	35448278	35621006	protein_coding	0	0	0	0	20.2612	0	0	0
ENSMUSG00000005533	13.1077	7.21943	1.72336	4.18916	2.79983e-05	0.00122329	Igf1r	7	67602575	67883416	protein_coding	0	0	0	0	24.3134	36.539	18.6806	15.2418
ENSMUSG00000022144	107.86	2.12009	0.506389	4.18668	2.83058e-05	0.00123214	Gdnf	15	7840327	7867056	protein_coding	62.8442	42.5447	16.556	29.0688	165.129	76.9241	282.407	130.004
ENSMUSG00000026955	11.8615	-7.17656	1.71479	-4.18508	2.8506e-05	0.00123628	Sapcd2	2	25262333	25268225	protein_coding	28.1392	0	21.5948	55.5726	0	0	0	0
ENSMUSG00000038587	10.6506	7.27157	1.74231	4.17353	2.99918e-05	0.00129118	Akap12	10	4216380	4309470	protein_coding	0	0	0	0	8.10448	21.1541	53.8441	15.2418
ENSMUSG00000016349	41.2219	6.39073	1.5344	4.16497	3.11396e-05	0.00133085	Eef1a2	2	180789446	180798807	protein_coding	0	0	0.719825	0	17.222	38.4621	4.39544	27.7939
ENSMUSG00000050092	9.71727	6.72847	1.61535	4.16533	3.10907e-05	0.00133085	Sprr2b	3	92223927	92225392	protein_coding	0	0	0	0	13.1698	32.6928	9.88973	11.6555
ENSMUSG00000042354	186.771	-1.74735	0.420323	-4.15717	3.22218e-05	0.00137211	Gnl3	14	30734390	30741109	protein_coding	440.847	384.837	412.46	421.497	161.076	151.925	114.281	67.2434
ENSMUSG00000054404	200.191	1.7432	0.420322	4.14729	3.36434e-05	0.00142748	Slfn5	11	82842175	82855666	protein_coding	75.9758	83.1556	117.331	78.6566	176.272	324.043	441.741	248.352
ENSMUSG00000068874	81.606	2.12175	0.511744	4.14612	3.38161e-05	0.00142964	Selenbp1	3	94840367	94852069	protein_coding	11.2557	3.8677	25.1939	27.3588	34.444	77.8857	115.38	69.9331
ENSMUSG00000002733	124.407	-1.15994	0.281099	-4.12645	3.68404e-05	0.00154638	Plekha3	2	76505625	76527172	protein_coding	257.943	141.171	267.055	222.291	109.41	105.771	108.787	74.416
ENSMUSG00000020017	6.71604	-7.13249	1.72844	-4.12656	3.68235e-05	0.00154638	Hal	10	93324630	93355166	protein_coding	34.705	15.4708	37.4309	14.5344	0	0	0	0
ENSMUSG00000006585	141.314	-1.70979	0.414647	-4.12349	3.73176e-05	0.00156083	Cdt1	8	123294754	123300293	protein_coding	201.664	196.286	377.908	235.97	116.502	54.8085	48.3498	89.6578
ENSMUSG00000061613	284.363	-1.00336	0.243997	-4.11218	3.91935e-05	0.00162771	U2af1	17	31866055	31877866	protein_coding	435.22	334.556	579.459	518.963	238.069	170.195	209.882	313.802
ENSMUSG00000025959	226.247	1.28309	0.312488	4.10604	4.02505e-05	0.00166572	Klf7	1	64068606	64161441	protein_coding	73.1619	129.568	92.8574	160.733	240.095	292.312	294.494	283.319
ENSMUSG00000038058	46.7066	2.75364	0.670836	4.10479	4.04679e-05	0.00166884	Nod1	6	54900934	54949597	protein_coding	28.1392	0	17.9956	4.27482	53.6922	100.963	81.3156	104.9
ENSMUSG00000019987	10.6723	6.62381	1.61578	4.09945	4.14135e-05	0.00170061	Arg1	10	24791119	24803382	protein_coding	0	0	0	0	17.222	19.231	26.3726	0
ENSMUSG00000049775	15598.1	1.6307	0.397847	4.09881	4.15276e-05	0.00170061	Tmsb4x	X	165990089	165992311	protein_coding	5423.36	5921.45	9634.86	5564.96	15136.1	17204.1	22744.2	27116.1
ENSMUSG00000070031	283.215	1.44072	0.351787	4.09543	4.2139e-05	0.00171965	Sp140	1	85528099	85572758	protein_coding	217.61	102.494	120.931	128.245	265.422	345.197	446.137	487.739
ENSMUSG00000025025	222.341	1.29958	0.319843	4.06319	4.84074e-05	0.00196184	Mxi1	19	53298949	53364241	protein_coding	107.867	128.601	64.7843	115.42	323.166	230.772	259.331	210.696
ENSMUSG00000031534	28.3676	-2.06326	0.508751	-4.05555	5.00172e-05	0.00202011	Smim19	8	22952630	22966898	protein_coding	48.7746	42.5447	44.6292	41.0382	7.09142	10.5771	12.0875	12.5521
ENSMUSG00000020592	476.619	1.49823	0.370007	4.0492	5.13935e-05	0.00206859	Sdc1	12	8821323	8843715	protein_coding	229.803	324.887	127.409	129.954	477.151	491.353	867	456.358
ENSMUSG00000027698	325.405	-1.07218	0.264896	-4.04757	5.1753e-05	0.00206889	Nceh1	3	27237114	27338757	protein_coding	496.188	771.607	510.356	479.635	242.121	314.427	187.905	328.148
ENSMUSG00000086841	307.536	-1.27228	0.314293	-4.04808	5.16385e-05	0.00206889	2410006H16Rik	11	62493703	62495633	lncRNA	562.784	616.899	521.153	364.214	197.547	136.54	329.658	191.868
ENSMUSG00000048752	93.9567	3.2935	0.814931	4.04145	5.31212e-05	0.00211639	Prss50	9	110687035	110693697	protein_coding	2.81392	13.537	5.7586	34.1985	54.7052	358.659	60.4373	78.0023
ENSMUSG00000019564	136.37	1.52589	0.378157	4.03507	5.4586e-05	0.0021601	Arid3a	10	79762877	79790852	protein_coding	75.0379	78.321	54.7067	39.3283	293.787	182.695	120.875	113.865
ENSMUSG00000063531	135.732	2.25476	0.559249	4.03176	5.53617e-05	0.00218344	Sema3e	5	14075290	14306703	protein_coding	30.0151	17.4047	34.5516	45.3131	264.409	118.271	96.6996	129.107
ENSMUSG00000017737	2190.88	1.46616	0.364954	4.01739	5.88469e-05	0.00230543	Mmp9	2	164782700	164797770	protein_coding	1607.69	1099.39	679.515	719.024	2566.08	3476.97	1746.09	3551.35
ENSMUSG00000008859	1226.83	1.39513	0.348244	4.0062	6.17042e-05	0.00239745	Rala	13	18055156	18118824	protein_coding	377.065	627.535	618.33	551.451	668.619	1545.21	1674.66	1830.81
ENSMUSG00000032936	11.6454	7.93798	1.98162	4.0058	6.18078e-05	0.00239745	Camkv	9	107812873	107826890	protein_coding	0	0	0	0	16.209	27.885	96.6996	15.2418
ENSMUSG00000035754	98.7718	-1.63151	0.40726	-4.00606	6.17403e-05	0.00239745	Wdr18	10	79795986	79806037	protein_coding	267.322	93.7918	179.236	169.283	54.7052	45.1929	63.7338	65.4502
ENSMUSG00000019132	394.858	-1.07066	0.267579	-4.00126	6.30048e-05	0.00243584	BC005537	13	24985640	25000180	protein_coding	781.332	640.105	648.562	560.856	449.798	158.656	350.536	294.078
ENSMUSG00000024737	17.5439	4.26437	1.0665	3.99849	6.37483e-05	0.00245651	Slc15a3	19	10817091	10836726	protein_coding	1.87595	0	1.43965	1.70993	37.4832	31.7312	24.1749	4.48289
ENSMUSG00000052631	18.8517	-3.74779	0.937982	-3.99558	6.45348e-05	0.00247868	Sh2d6	6	72490624	72498690	protein_coding	29.0772	35.7763	56.8662	41.8932	2.02612	0	0	9.86236
ENSMUSG00000043388	9.62276	16.8906	4.22872	3.99425	6.48989e-05	0.00248455	Tmem130	5	144672725	144698628	protein_coding	0	0	0	0	0	0	0	10.7589
ENSMUSG00000035107	51.6697	2.32243	0.582921	3.98412	6.773e-05	0.00258452	Dcbld2	16	58228806	58290090	protein_coding	10.3177	28.0409	7.19825	12.8245	44.5746	28.8466	150.544	66.3468
ENSMUSG00000063480	288.931	-1.28534	0.32288	-3.98087	6.86632e-05	0.00261164	Snu13	15	81924726	81931799	protein_coding	573.102	352.928	576.58	442.016	215.782	227.888	114.281	239.386
ENSMUSG00000027580	93.8901	2.24458	0.564841	3.97382	7.07279e-05	0.00267288	Helz2	2	180869408	180883820	protein_coding	19.6974	29.0078	20.1551	28.2138	80.0317	101.924	104.392	173.04
ENSMUSG00000022973	208.024	1.23847	0.311719	3.97305	7.09593e-05	0.00267303	Synj1	16	90732980	90808196	protein_coding	152.89	80.2549	101.495	138.504	406.237	261.542	225.266	223.248
ENSMUSG00000051832	27.386	3.87842	0.976566	3.97149	7.14254e-05	0.00268199	E230016K23Rik	11	83472882	83514519	lncRNA	2.81392	0	0	6.83971	52.6791	21.1541	40.6578	26.8974
ENSMUSG00000034591	194.536	1.20696	0.304348	3.96571	7.31777e-05	0.00273904	Slc41a2	10	83066712	83173746	protein_coding	107.867	127.634	61.1851	104.306	171.207	293.273	273.616	185.592
ENSMUSG00000030830	23.7609	3.50732	0.886571	3.95604	7.62009e-05	0.00283975	Itgal	7	126895432	126934310	protein_coding	0	0	4.31895	5.12978	25.3265	45.1929	20.8783	19.7247
ENSMUSG00000039217	102.439	1.48393	0.375148	3.95557	7.63515e-05	0.00283975	Il18	9	50466127	50493140	protein_coding	56.2784	73.4864	48.2283	31.6336	106.371	176.926	169.224	132.694
ENSMUSG00000024953	2109.11	1.62517	0.410954	3.95463	7.66534e-05	0.00284198	Prdx5	19	6884065	6887474	protein_coding	2464.99	828.656	711.187	408.673	4180.9	2334.65	3455.91	3641.01
ENSMUSG00000021326	154.107	-1.01758	0.257399	-3.9533	7.70796e-05	0.00284879	Trim27	13	21363615	21378894	protein_coding	181.029	249.467	195.073	258.199	100.293	106.732	93.403	135.383
ENSMUSG00000018927	434.909	1.64293	0.41592	3.9501	7.81174e-05	0.0028781	Ccl6	11	83478708	83483913	protein_coding	271.074	177.914	151.883	135.084	396.106	336.543	1075.78	489.532
ENSMUSG00000049686	115.639	1.06935	0.271012	3.94575	7.95507e-05	0.00292175	Orai1	5	123153137	123168519	protein_coding	70.348	73.4864	58.3058	61.5574	117.515	201.926	125.27	107.589
ENSMUSG00000019122	9350.96	2.12024	0.537453	3.94498	7.98053e-05	0.00292197	Ccl9	11	83463745	83469462	protein_coding	7722.33	2541.08	1849.95	1240.55	21147.6	22787.8	5969	8151.69
ENSMUSG00000032899	7.19382	6.33952	1.60875	3.94065	8.12613e-05	0.00295686	Styk1	6	131276105	131330560	protein_coding	0	0	0	0	9.11754	29.8081	9.88973	2.68974
ENSMUSG00000027907	881.111	1.3217	0.335531	3.93911	8.17833e-05	0.00295754	S100a11	3	93427795	93433594	protein_coding	304.841	258.169	692.472	506.993	812.474	1117.32	1134.02	1344.87
ENSMUSG00000030214	17.8617	4.60105	1.16793	3.9395	8.1653e-05	0.00295754	Plbd1	6	136589068	136638926	protein_coding	0.937973	2.90078	0	0	22.2873	2.88466	54.943	8.06921
ENSMUSG00000031765	18741.4	1.18742	0.301569	3.93747	8.23457e-05	0.00296874	Mt1	8	94905710	94906955	protein_coding	15532.8	10063.8	5913.36	6940.59	21532.6	26263.8	20828.9	18941.1
ENSMUSG00000035778	279.193	1.45807	0.370941	3.93074	8.46845e-05	0.00303479	Ggta1	2	35290191	35353243	protein_coding	105.053	245.599	101.495	81.2215	290.748	292.312	536.243	344.286
ENSMUSG00000109297	8.41527	6.86609	1.74678	3.93071	8.46941e-05	0.00303479	Gm31522	11	81873945	81910793	lncRNA	0	0	0	0	0	10.5771	43.9544	19.7247
ENSMUSG00000027555	311.249	1.18748	0.302309	3.92805	8.56386e-05	0.00305003	Car13	3	14706787	14728062	protein_coding	163.207	183.716	159.081	78.6566	246.173	433.66	301.087	349.666
ENSMUSG00000022831	1280.6	1.19465	0.304746	3.92017	8.84868e-05	0.00314195	Hcls1	16	36755345	36783574	protein_coding	892.013	650.741	625.528	630.963	1293.68	1525.02	1672.46	1915.09
ENSMUSG00000075122	56.842	2.11732	0.541754	3.90827	9.29597e-05	0.00328095	Cd80	16	38275923	38316697	protein_coding	25.3253	34.8093	17.2758	5.12978	101.306	78.8472	85.711	90.5544
ENSMUSG00000032845	126.659	2.40737	0.617193	3.90051	9.5991e-05	0.00337779	Alpk2	18	65398600	65527137	protein_coding	35.643	5.80156	53.2671	49.5879	189.442	121.156	159.335	297.664
ENSMUSG00000078616	11.5439	5.41198	1.38954	3.89481	9.82744e-05	0.00344782	Trim30c	7	104031272	104050044	protein_coding	0	0	0	2.56489	24.3134	50.0007	27.4715	8.06921
ENSMUSG00000035236	9.99215	-6.06739	1.56017	-3.88894	0.000100685	0.00352188	Scai	2	38956226	39080746	protein_coding	31.8911	18.3716	20.8749	9.4046	1.01306	0	0	0
ENSMUSG00000021990	64.4041	2.23244	0.574981	3.88263	0.000103332	0.00360374	Spata13	14	60871450	61002005	protein_coding	6.56581	11.6031	17.9956	25.6489	32.4179	52.8854	114.281	92.3476
ENSMUSG00000044162	260.17	1.74691	0.450353	3.87899	0.00010489	0.00364727	Tnip3	6	65502297	65611024	protein_coding	94.7353	23.2062	167.719	125.68	348.492	402.89	416.468	216.075
ENSMUSG00000047221	11.1634	-5.14685	1.3271	-3.87826	0.000105204	0.00364739	Fam185a	5	21629956	21687122	protein_coding	19.6974	11.6031	27.3534	11.9695	2.02612	0	0	0
ENSMUSG00000078816	15.8577	6.9664	1.79724	3.87616	0.000106117	0.0036682	Prkcg	7	3337704	3379615	protein_coding	0	0	0.719825	0	4.05224	0	126.369	0.896578
ENSMUSG00000046245	88.2064	1.45451	0.375567	3.87283	0.000107579	0.00370786	Pilra	5	137820214	137834543	protein_coding	45.9607	37.7101	49.6679	18.8092	98.2668	156.733	78.019	84.2784
ENSMUSG00000029761	14.5626	-6.43115	1.66125	-3.87127	0.000108271	0.00372078	Cald1	6	34575435	34752408	protein_coding	26.2633	16.4377	10.7974	9.4046	0	0	0	0
ENSMUSG00000027381	259.45	1.32188	0.341795	3.86745	0.00010998	0.00376849	Bcl2l11	2	127967958	128004467	protein_coding	211.982	117.965	111.573	84.6414	328.231	429.814	332.954	223.248
ENSMUSG00000042207	62.9586	1.92206	0.497404	3.86419	0.00011146	0.0038081	Kdm5b	1	134487909	134563023	protein_coding	19.6974	17.4047	6.47843	29.9237	113.463	40.3852	46.1521	77.1058
ENSMUSG00000024736	71.9407	2.38799	0.619211	3.85651	0.000115017	0.00391825	Tmem132a	19	10835186	10847304	protein_coding	17.8215	47.3794	7.19825	1.70993	114.476	68.2702	92.3042	109.383
ENSMUSG00000020053	213.813	-2.09715	0.544346	-3.8526	0.00011687	0.00396988	Igf1	10	87694127	87772904	protein_coding	356.43	307.482	832.838	676.276	34.444	89.4243	96.6996	286.905
ENSMUSG00000022667	88.8659	-1.47619	0.383596	-3.8483	0.000118939	0.0040285	Cd200r1	16	44586099	44615341	protein_coding	181.029	251.401	116.612	123.115	43.5616	48.0776	61.5361	87.8647
ENSMUSG00000114980	42.4842	2.56187	0.666384	3.84444	0.00012083	0.00408079	4933432I03Rik	14	103224848	103271239	lncRNA	16.8835	15.4708	3.59913	0.854963	34.444	50.0007	98.8973	31.3802
ENSMUSG00000025068	170.098	-1.72696	0.44945	-3.84238	0.000121847	0.00410336	Gsto1	19	47843409	47853229	protein_coding	361.12	322.953	295.848	365.069	118.528	138.463	34.0646	114.762
ENSMUSG00000019838	124.851	-1.57998	0.411753	-3.83721	0.000124442	0.00417875	Slc16a10	10	39909528	40018254	protein_coding	259.819	260.103	143.965	239.39	132.711	66.3471	31.8669	70.8297
ENSMUSG00000068566	333.945	1.28725	0.336003	3.83106	0.00012759	0.00427226	Myadm	7	3337605	3348958	protein_coding	153.828	227.228	157.642	164.153	341.401	564.431	418.665	390.012
ENSMUSG00000070713	168.732	-1.98565	0.523194	-3.79525	0.000147496	0.00489697	Gm10282	8	73057954	73059104	protein_coding	552.466	111.196	176.357	525.803	63.8227	100.001	56.0418	124.624
ENSMUSG00000058486	102.814	-2.04574	0.539347	-3.79299	0.000148844	0.0049278	Wdr91	6	34857361	34887811	protein_coding	220.424	263.004	172.758	130.809	27.3526	86.5397	19.7795	56.4844
ENSMUSG00000030447	517.718	1.06379	0.280968	3.78615	0.000152998	0.00505107	Cyfip1	7	55491493	55582350	protein_coding	335.794	391.605	254.818	349.68	1124.5	557.7	569.209	531.671
ENSMUSG00000059146	10.7017	16.0724	4.24624	3.7851	0.000153647	0.00505165	Ntrk3	7	77825707	78387760	protein_coding	0	0	0	0	6.07836	0	0	0
ENSMUSG00000110841	1327.2	-1.08542	0.28679	-3.78473	0.000153875	0.00505165	Gpx4-ps2	10	45751387	45752182	transcribed_processed_pseudogene	2286.78	2263.57	1803.88	1856.13	916.819	999.052	896.669	1056.17
ENSMUSG00000097048	106.572	1.76935	0.468088	3.77995	0.000156858	0.00513526	1600020E01Rik	6	86503229	86559448	lncRNA	30.9531	15.4708	79.1808	37.6184	82.0578	152.887	157.137	167.66
ENSMUSG00000039753	199.965	1.59527	0.42331	3.76857	0.000164189	0.00536031	Fbxl5	5	43901957	43978980	protein_coding	81.6037	152.774	49.6679	70.107	242.121	258.657	369.217	198.144
ENSMUSG00000024539	200.573	1.77202	0.471014	3.76213	0.000168471	0.00548488	Ptpn2	18	67798581	67857665	protein_coding	53.4645	104.428	72.7023	58.1375	365.714	224.042	252.738	143.453
ENSMUSG00000032017	131.301	5.21836	1.3897	3.75501	0.000173332	0.00561205	Grik4	9	42429431	42855789	protein_coding	7.50379	3.8677	10.0776	3.41985	396.106	14.4233	9.88973	507.463
ENSMUSG00000023349	428.856	1.50003	0.40063	3.74419	0.000180977	0.00584348	Clec4n	6	123206802	123223980	protein_coding	271.074	194.352	192.913	165.008	335.323	450.006	1050.51	493.118
ENSMUSG00000060594	191.491	1.86672	0.499439	3.73764	0.000185756	0.00598135	Layn	9	50965940	50988394	protein_coding	31.8911	85.0895	89.9781	76.0918	183.364	440.391	202.19	207.11
ENSMUSG00000039735	153.142	1.48395	0.398273	3.72595	0.000194583	0.0062145	Fnbp1l	3	122332368	122413364	protein_coding	84.4176	39.644	95.0169	53.8627	304.931	122.117	210.981	127.314
ENSMUSG00000029158	20.9047	-4.94578	1.32903	-3.72134	0.000198166	0.00631176	Yipf7	5	69674014	69699991	protein_coding	29.0772	118.932	52.5472	22.2291	4.05224	0	3.29658	0
ENSMUSG00000027646	156.813	1.61931	0.435385	3.71925	0.000199817	0.00634716	Src	2	157260364	157313782	protein_coding	38.4569	92.8249	66.2239	41.8932	251.239	130.771	160.433	192.764
ENSMUSG00000025130	7385.77	1.2168	0.328751	3.70127	0.000214524	0.0067595	P4hb	11	120451124	120464079	protein_coding	3617.76	5802.52	3141.32	2157.93	6506.88	10505.9	7887.61	9310.07
ENSMUSG00000032691	116.057	2.37045	0.641185	3.69698	0.000218182	0.00683829	Nlrp3	11	59432394	59457782	protein_coding	30.0151	42.5447	17.9956	41.0382	195.52	182.695	239.551	61.8639
ENSMUSG00000086109	7.22518	-6.42955	1.73914	-3.69697	0.000218188	0.00683829	Gm13391	2	6476811	6483430	lncRNA	23.4493	29.0078	3.59913	6.83971	0	0	0	0
ENSMUSG00000050967	31.0106	2.17748	0.589489	3.69384	0.00022089	0.00688627	Creg2	1	39657574	39690642	protein_coding	10.3177	2.90078	11.5172	8.54963	30.3918	22.1157	74.7224	25.1042
ENSMUSG00000027399	44.2593	3.14478	0.851566	3.69293	0.000221683	0.0068927	Il1a	2	129141530	129151892	protein_coding	18.7595	17.4047	6.47843	0	197.547	41.3467	116.479	19.7247
ENSMUSG00000021607	185.833	-1.32332	0.358687	-3.68933	0.000224848	0.0069543	Mrpl36	13	73476632	73480297	protein_coding	389.259	249.467	277.852	273.588	121.567	142.31	102.194	109.383
ENSMUSG00000033781	6.08435	-5.97806	1.62019	-3.68973	0.000224492	0.0069543	Asb13	13	3684032	3703822	protein_coding	14.0696	9.66926	9.35773	12.8245	0	0	0	0
ENSMUSG00000033918	258.438	-1.05748	0.286911	-3.68573	0.000228046	0.00702379	Parl	16	20098568	20121137	protein_coding	440.847	238.831	512.515	415.512	208.69	205.772	158.236	199.937
ENSMUSG00000040430	145.958	1.4091	0.382341	3.68546	0.00022829	0.00702379	Pitpnc1	11	107098718	107361525	protein_coding	35.643	45.4455	69.1032	82.0765	139.802	173.079	143.951	161.384
ENSMUSG00000041836	136.355	1.14124	0.310123	3.67995	0.000233284	0.0071587	Ptpre	7	135139210	135288022	protein_coding	64.7202	121.833	84.9394	52.1528	228.951	159.618	150.544	173.936
ENSMUSG00000024621	290.545	-1.28962	0.350746	-3.67678	0.000236192	0.00722908	Csf1r	18	61233670	61265221	protein_coding	601.241	552.115	485.162	447.146	195.52	275.965	151.643	229.524
ENSMUSG00000021892	393.07	1.0302	0.280539	3.6722	0.00024047	0.0073409	Sh3bp5	14	31081837	31158035	protein_coding	222.3	277.508	190.034	271.878	498.425	494.238	463.719	506.567
ENSMUSG00000081604	311.043	-2.55846	0.696973	-3.67081	0.000241783	0.00736186	Gm11518	11	93928044	93928454	processed_pseudogene	155.704	2568.16	471.485	128.245	236.043	78.8472	161.532	87.8647
ENSMUSG00000037172	146.621	1.84649	0.504032	3.66344	0.000248846	0.00755733	Dennd11	6	40378309	40413069	protein_coding	49.7126	79.2879	26.6335	24.7939	121.567	324.043	87.9087	112.969
ENSMUSG00000032265	106.331	1.70276	0.465032	3.6616	0.000250644	0.00759232	Tent5a	9	85202492	85209401	protein_coding	23.4493	73.4864	38.8706	58.9925	156.011	150.002	227.464	100.417
ENSMUSG00000030786	557.143	1.13875	0.311652	3.65393	0.000258257	0.00780282	Itgam	7	127661812	127717663	protein_coding	240.121	346.159	334.719	275.298	554.144	762.511	760.411	557.672
ENSMUSG00000032515	91.2702	1.93737	0.531278	3.64662	0.000265707	0.00796648	Csrnp1	9	119800229	119813724	protein_coding	36.581	37.7101	16.556	15.3893	73.9533	157.694	84.6122	88.7613
ENSMUSG00000097412	11.1441	-4.69832	1.2898	-3.64268	0.000269813	0.008069	1810014B01Rik	10	86521389	86530670	transcribed_unprocessed_pseudogene	19.6974	31.9086	32.3921	13.6794	0	0	0	3.58631
ENSMUSG00000047719	28.6216	-1.97491	0.542943	-3.63741	0.000275391	0.0082149	Ubiad1	4	148518952	148529228	protein_coding	50.6506	49.3132	41.7499	42.7482	15.1959	13.4617	5.4943	12.5521
ENSMUSG00000010406	1213.18	1.14045	0.314008	3.63191	0.000281336	0.008371	Mrpl52	14	54664366	54667213	protein_coding	478.366	489.265	752.937	635.238	761.821	1343.29	1053.81	2035.23
ENSMUSG00000031807	344.947	-1.11456	0.307838	-3.62061	0.000293911	0.00872308	Pgls	8	72044820	72053736	protein_coding	559.032	665.245	482.283	518.108	222.873	307.697	221.97	274.353
ENSMUSG00000027133	124.035	-1.43913	0.398543	-3.61098	0.000305044	0.00903069	Nop10	2	112092271	112093614	protein_coding	251.377	195.319	253.378	237.68	74.9664	53.8469	118.677	98.6236
ENSMUSG00000017286	122.058	-1.11017	0.308097	-3.60333	0.000314172	0.00927754	Glod4	11	76011813	76134551	protein_coding	228.866	231.095	140.366	160.733	90.1623	54.8085	97.7985	109.383
ENSMUSG00000022892	989.668	1.02552	0.285314	3.59435	0.0003252	0.00953136	App	16	84746573	84970654	protein_coding	491.498	649.774	773.092	631.818	1271.39	1651.95	1187.87	1073.2
ENSMUSG00000027670	6.90955	5.21476	1.45043	3.59532	0.000323998	0.00953136	Ocstamp	2	165235680	165242325	protein_coding	0	0	0	0	11.1437	2.88466	3.29658	6.27605
ENSMUSG00000026131	154.883	1.39273	0.38761	3.59312	0.000326739	0.00955264	Dst	1	33947306	34347742	protein_coding	103.177	103.461	47.5085	65.8322	216.795	187.503	249.441	184.695
ENSMUSG00000031520	45.9169	2.65363	0.738672	3.59243	0.000327603	0.00955414	Vegfc	8	54530641	54640131	protein_coding	11.2557	26.107	6.47843	11.1145	51.666	50.9622	187.905	53.7947
ENSMUSG00000043510	124.042	-1.29557	0.361093	-3.58791	0.000333336	0.00969726	Hscb	5	110976936	110987643	protein_coding	196.974	234.963	219.547	195.787	89.1492	71.1548	115.38	69.9331
ENSMUSG00000101431	83.3798	-2.91399	0.812515	-3.58638	0.000335295	0.00973018	Gm7901	8	76438228	76439824	processed_pseudogene	263.571	355.829	30.9525	198.352	72.9403	24.0388	12.0875	3.58631
ENSMUSG00000116835	490.638	4.51907	1.26205	3.58073	0.000342636	0.00991871	Gm49594	16	33827213	33827827	processed_pseudogene	108.805	37.7101	60.4653	67.5421	5463.43	761.549	35.1635	34.07
ENSMUSG00000003955	7.81974	6.17384	1.72827	3.57227	0.000353897	0.0102196	Fam162a	16	35864131	35891964	protein_coding	0	0	0.719825	0	28.3657	1.9231	42.8555	2.68974
ENSMUSG00000030824	257.054	1.36325	0.382194	3.5669	0.000361236	0.0103804	Nucb1	7	45139882	45159830	protein_coding	85.3556	151.807	129.569	164.153	311.009	303.85	548.331	203.523
ENSMUSG00000040390	43.5671	-2.45774	0.688922	-3.56752	0.000360383	0.0103804	Map3k10	7	27355800	27374023	protein_coding	66.5961	73.4864	89.2583	53.8627	10.1306	0.961552	8.79087	31.3802
ENSMUSG00000031207	995.531	1.06018	0.29793	3.5585	0.000372973	0.0106916	Msn	X	95139648	95212158	protein_coding	430.53	733.897	522.593	524.093	732.442	979.821	1658.18	1239.97
ENSMUSG00000038518	204.565	1.3507	0.381012	3.54503	0.000392574	0.0111768	Jarid2	13	44882950	45075119	protein_coding	151.014	47.3794	82.7799	100.031	241.108	302.889	246.144	182.005
ENSMUSG00000031955	54.526	2.53567	0.716576	3.53859	0.000402272	0.0114201	Bcar1	8	112437106	112470441	protein_coding	27.2012	0	12.237	8.54963	28.3657	68.2702	136.259	45.7255
ENSMUSG00000045211	227.663	1.51117	0.427647	3.5337	0.000409793	0.0115776	Nudt18	14	70815077	70820128	protein_coding	51.5885	179.848	53.9869	85.4963	180.325	329.812	282.407	262.697
ENSMUSG00000043866	12.8251	-4.39711	1.24541	-3.53065	0.00041454	0.0116837	Taf10	7	105388600	105393568	protein_coding	3.75189	110.23	20.1551	5.98474	2.02612	0	0	4.48289
ENSMUSG00000004791	114.711	3.02961	0.859021	3.52682	0.000420586	0.0118257	Pgf	12	85213409	85224564	protein_coding	0	20.3054	4.31895	0	20.2612	45.1929	76.9202	56.4844
ENSMUSG00000009376	77.6146	3.07891	0.873755	3.52377	0.000425461	0.0119264	Met	6	17463799	17573979	protein_coding	40.3329	3.8677	1.43965	0	75.9795	124.04	47.2509	135.383
ENSMUSG00000027368	70.864	2.58875	0.734749	3.52331	0.000426197	0.0119264	Dusp2	2	127178079	127180296	protein_coding	34.705	0	12.237	13.6794	112.45	21.1541	139.555	91.451
ENSMUSG00000028439	19.4001	2.29674	0.653273	3.51575	0.000438517	0.012213	Fam219a	4	41517691	41569538	protein_coding	7.50379	1.93385	5.03878	7.69467	26.3395	41.3467	20.8783	20.6213
ENSMUSG00000021177	38.6509	-3.11084	0.885797	-3.51191	0.000444895	0.0123613	Tdp1	12	99850776	99921478	protein_coding	73.1619	85.0895	95.7367	66.6872	15.1959	0	1.09886	20.6213
ENSMUSG00000017493	89.8345	-2.43615	0.694549	-3.50752	0.000452297	0.0125079	Igfbp4	11	98932070	98945218	protein_coding	110.681	264.938	216.667	207.756	11.1437	10.5771	103.293	23.311
ENSMUSG00000099974	543.363	1.17945	0.337005	3.49981	0.000465584	0.0128451	Bcl2a1d	9	88605338	88613967	protein_coding	393.011	349.06	212.348	155.603	523.752	525.007	419.764	1042.72
ENSMUSG00000032231	6046.51	1.02989	0.294358	3.49875	0.000467442	0.0128661	Anxa2	9	69360902	69399077	protein_coding	3816.61	4375.34	2218.5	2776.07	5616.4	6762.59	7746.96	6796.96
ENSMUSG00000021466	39.9929	2.35509	0.675098	3.48852	0.000485706	0.0133065	Ptch1	13	63656142	63721412	protein_coding	9.37973	3.8677	17.9956	15.3893	57.7444	24.0388	72.5247	86.0715
ENSMUSG00000018669	79.3027	-1.46738	0.420948	-3.48589	0.000490502	0.0133922	Cdk5rap3	11	96798252	96807322	protein_coding	164.145	173.08	126.689	77.8017	62.8097	61.5393	31.8669	39.4495
ENSMUSG00000027775	58.7972	1.1447	0.328413	3.48556	0.000491114	0.0133922	Mfsd1	3	67490074	67511570	protein_coding	41.2708	38.677	36.7111	31.6336	65.8489	87.5012	83.5133	90.5544
ENSMUSG00000057497	87.5468	-1.51887	0.436051	-3.48325	0.00049537	0.013477	Fam136a	6	86342628	86347040	protein_coding	98.4872	162.444	95.0169	254.779	70.9142	40.3852	46.1521	55.5879
ENSMUSG00000056501	390.35	1.21422	0.348813	3.481	0.000499545	0.0135375	Cebpb	2	167530835	167532338	protein_coding	153.828	217.558	187.874	193.222	522.739	194.233	639.536	390.012
ENSMUSG00000079293	55.6027	1.93845	0.556895	3.48081	0.000499895	0.0135375	Clec7a	6	129438554	129449742	polymorphic_pseudogene	26.2633	13.537	18.7155	18.8092	43.5616	88.4628	140.654	24.2076
ENSMUSG00000024896	21.7242	-2.39058	0.690494	-3.46213	0.000535919	0.0143805	Minpp1	19	32463169	32492764	protein_coding	50.6506	33.8424	46.0688	31.6336	13.1698	13.4617	4.39544	0
ENSMUSG00000049037	49.3673	2.13289	0.616407	3.46019	0.000539795	0.0144187	Clec4a1	6	122898807	122911578	protein_coding	9.37973	0.966926	28.0732	15.3893	74.9664	37.5005	49.4487	77.1058
ENSMUSG00000049214	16.1365	5.33333	1.54123	3.46043	0.00053931	0.0144187	Skint7	4	111830120	111845420	protein_coding	0	0	1.43965	0	41.5354	15.3848	0	9.86236
ENSMUSG00000070934	674.573	1.04259	0.301556	3.45736	0.000545486	0.0145376	Rraga	4	86493905	86495522	protein_coding	344.236	647.84	369.27	407.818	776.004	976.937	1014.25	875.957
ENSMUSG00000028465	877.958	1.82171	0.527017	3.45665	0.000546933	0.0145432	Tln1	4	43531519	43562691	protein_coding	447.413	213.691	128.849	435.176	211.729	1464.44	1337.31	1316.18
ENSMUSG00000066406	210.766	1.05628	0.305811	3.45403	0.000552271	0.014652	Akap13	7	75105282	75404357	protein_coding	76.9138	173.08	116.612	155.603	296.826	248.08	298.89	242.076
ENSMUSG00000016524	61.691	3.66019	1.06283	3.44383	0.000573537	0.0151819	Il19	1	130860393	130867852	protein_coding	0	32.8755	0	0	58.7575	114.425	163.73	74.416
ENSMUSG00000029178	42.7501	1.91997	0.557686	3.44275	0.000575824	0.0151973	Klf3	5	64960731	64990244	protein_coding	15.9455	23.2062	12.237	18.8092	91.1754	45.1929	101.095	27.7939
ENSMUSG00000029229	137.815	1.15552	0.335678	3.44234	0.000576702	0.0151973	Chic2	5	75158649	75205435	protein_coding	129.44	95.7257	87.0988	81.2215	194.507	223.08	336.251	122.831
ENSMUSG00000031586	37.7203	3.42456	0.995081	3.44149	0.000578525	0.0152112	Rbpms	8	34272671	34419891	protein_coding	2.81392	0	2.8793	11.1145	27.3526	75.001	29.6692	49.3118
ENSMUSG00000029207	389.019	1.00851	0.293179	3.43991	0.000581899	0.0152658	Apbb2	5	66456046	66776127	protein_coding	170.711	316.185	142.525	216.306	292.774	454.814	419.764	531.671
ENSMUSG00000029106	155.401	1.40839	0.409775	3.43699	0.000588225	0.0153973	Add1	5	34731008	34789652	protein_coding	125.688	40.6109	76.3015	80.3666	179.312	199.041	325.262	154.212
ENSMUSG00000030718	192.603	1.07316	0.313206	3.42635	0.000611748	0.0159068	Ppme1	7	99975944	100021514	protein_coding	105.991	143.105	69.1032	81.2215	263.395	138.463	260.43	176.626
ENSMUSG00000017999	60.3138	-1.6516	0.482258	-3.42472	0.00061544	0.0159675	Ddx27	2	166857113	166876867	protein_coding	61.9062	142.138	123.09	120.55	55.7183	28.8466	16.4829	41.2426
ENSMUSG00000021477	10809.8	1.37053	0.400352	3.42331	0.000618639	0.0160151	Ctsl	13	64507151	64518704	protein_coding	6430.75	4425.62	6210.65	2641.84	5138.24	15229.1	22038.7	8555.15
ENSMUSG00000027309	62.2335	1.76166	0.516185	3.41285	0.000642871	0.0164971	4930402H24Rik	2	130548120	130748326	protein_coding	13.1316	5.80156	23.7542	31.6336	72.9403	48.0776	58.2395	74.416
ENSMUSG00000075302	8.95776	6.10463	1.79031	3.40981	0.000650083	0.0166458	Erich2	2	70339163	70371228	protein_coding	0	0	0	0	2.02612	3.84621	20.8783	17.035
ENSMUSG00000033735	124.37	-1.36608	0.400814	-3.40827	0.000653767	0.0166675	Spr	6	85107158	85114748	protein_coding	246.687	218.525	177.077	154.748	93.2015	104.809	41.7567	69.0365
ENSMUSG00000041126	126.937	-1.19405	0.350339	-3.40828	0.000653744	0.0166675	H2az2	11	6377229	6394443	protein_coding	277.64	87.0233	243.301	210.321	118.528	85.5781	70.327	83.3818
ENSMUSG00000015312	207.163	1.26229	0.371499	3.39782	0.000679257	0.0172799	Gadd45b	10	80765907	80768038	protein_coding	133.192	129.568	60.4653	86.3513	170.194	174.041	385.7	251.042
ENSMUSG00000007029	83.8977	-1.87565	0.552478	-3.39497	0.000686361	0.0174229	Vars	17	35219963	35235298	protein_coding	129.44	51.2471	264.896	260.764	37.4832	35.5774	60.4373	59.1742
ENSMUSG00000031523	10.8367	7.36369	2.17503	3.38556	0.000710332	0.0179925	Dlc1	8	37034905	37420297	protein_coding	0	0	0	0	0	0	62.635	42.1392
ENSMUSG00000005718	7.18433	-7.07318	2.09225	-3.38066	0.000723127	0.0182772	Tfap4	16	4362525	4377718	protein_coding	20.6354	24.1731	12.237	41.0382	0	0	0	0
ENSMUSG00000025260	128.014	-1.40201	0.41523	-3.37648	0.000734208	0.0184778	Hsd17b10	X	150784841	150787438	protein_coding	166.959	121.833	259.137	208.611	43.5616	88.4628	79.1179	75.3126
ENSMUSG00000026656	213.584	1.60836	0.476637	3.37439	0.000739786	0.0185784	Fcgr2b	1	170786186	170804116	protein_coding	112.557	95.7257	125.25	66.6872	231.991	295.196	447.236	246.559
ENSMUSG00000050212	68.9984	1.85511	0.55101	3.36674	0.000760632	0.0190206	Eva1b	4	126041537	126043668	protein_coding	36.581	24.1731	7.19825	9.4046	104.345	38.4621	75.8213	59.1742
ENSMUSG00000025576	13.9436	7.7338	2.29849	3.36473	0.000766175	0.0191186	Rbfox3	11	118380588	118802423	protein_coding	0	0	0	0	22.2873	0	113.183	0
ENSMUSG00000015396	363.046	1.50684	0.448214	3.36188	0.000774149	0.0192766	Cd83	13	43938251	43956608	protein_coding	211.982	270.739	33.112	111.145	361.662	505.776	562.616	348.769
ENSMUSG00000033352	167.369	1.02314	0.304449	3.36064	0.000777622	0.0193222	Map2k4	11	65579069	65679123	protein_coding	112.557	97.6595	48.9481	64.1223	180.325	137.502	190.103	147.039
ENSMUSG00000000957	78.6732	1.7439	0.519803	3.35493	0.000793845	0.0196837	Mmp14	14	54669069	54682821	protein_coding	58.1544	11.6031	33.112	35.0535	120.554	80.7704	45.0532	215.179
ENSMUSG00000007877	36.1451	-7.4791	2.23108	-3.35223	0.000801636	0.019835	Tcap	11	98274637	98275779	protein_coding	61.9062	58.0156	10.0776	0	0	0	0	0
ENSMUSG00000026664	331.603	1.32773	0.39631	3.35023	0.000807436	0.0199366	Phyh	2	4923830	4943541	protein_coding	121.937	82.1887	210.189	169.283	197.547	395.198	338.449	535.257
ENSMUSG00000027076	49.3771	-1.76441	0.528087	-3.34113	0.000834387	0.0205158	Timm10	2	84657341	84660557	protein_coding	86.2936	87.9903	121.65	84.6414	24.3134	20.1926	30.7681	36.7597
ENSMUSG00000036099	46.2497	1.56223	0.467838	3.33925	0.000840055	0.020612	Vezt	10	93775027	93871679	protein_coding	18.7595	25.1401	19.4353	11.9695	51.666	91.3474	38.4601	40.346
ENSMUSG00000040463	145.923	-1.48592	0.445856	-3.33274	0.00085996	0.0210127	Mybbp1a	11	72332181	72342594	protein_coding	264.508	123.767	223.146	377.039	89.1492	78.8472	31.8669	152.418
ENSMUSG00000086859	56.9025	-1.56517	0.469969	-3.33036	0.000867342	0.0211491	Snhg20	11	116966834	116969781	lncRNA	143.51	70.5856	89.9781	108.58	23.3004	34.6159	15.384	65.4502
ENSMUSG00000003617	125.783	1.72985	0.520247	3.32505	0.000884035	0.0215115	Cp	3	20011218	20063309	protein_coding	30.0151	18.3716	35.9913	76.0918	180.325	64.424	69.2281	218.765
ENSMUSG00000036918	54.6197	-2.01412	0.608541	-3.30976	0.000933753	0.0226276	Ttc7	17	87590314	87689197	protein_coding	131.316	76.3872	120.211	98.3208	19.2481	37.5005	15.384	33.1734
ENSMUSG00000063889	70.0643	1.36506	0.412967	3.3055	0.000948074	0.0229274	Crem	18	3266048	3337748	protein_coding	37.5189	39.644	43.1895	41.0382	108.397	68.2702	163.73	76.2092
ENSMUSG00000004267	143.21	1.65618	0.501576	3.30195	0.000960136	0.0230766	Eno2	6	124737016	124746636	protein_coding	39.3949	69.6187	56.8662	60.7024	116.502	159.618	276.913	161.384
ENSMUSG00000020435	9.13738	3.65108	1.10773	3.29599	0.000980763	0.0234941	Osbp2	11	3653731	3813903	protein_coding	2.81392	0.966926	1.43965	0.854963	40.5224	24.0388	8.79087	2.68974
ENSMUSG00000021595	151.845	-1.17772	0.357342	-3.29578	0.000981505	0.0234941	Nsun2	13	69681865	69783899	protein_coding	134.13	200.154	210.909	228.275	67.875	79.8088	58.2395	135.383
ENSMUSG00000085498	32.3475	3.51352	1.06697	3.29299	0.000991294	0.0236802	Gm14023	2	129139290	129149746	lncRNA	10.3177	4.83463	0.719825	0	79.0186	10.5771	40.6578	48.4152
ENSMUSG00000039953	195.532	1.44798	0.440116	3.29001	0.00100184	0.0238835	Clstn1	4	149670925	149733356	protein_coding	106.929	37.7101	161.961	149.619	142.841	283.658	502.179	318.285
ENSMUSG00000044447	102.977	1.285	0.391147	3.2852	0.00101909	0.0241967	Dock5	14	67989584	68170891	protein_coding	66.5961	37.7101	23.7542	29.9237	104.345	60.5778	94.5019	123.728
ENSMUSG00000019689	131.22	-1.2416	0.378036	-3.28434	0.00102222	0.0242222	Fmc1	6	38510437	38516384	protein_coding	172.587	220.459	208.029	200.061	64.8358	88.4628	118.677	67.2434
ENSMUSG00000035152	278.404	1.10205	0.335769	3.28218	0.00103007	0.0243589	Ap2b1	11	83189850	83295861	protein_coding	288.896	172.113	123.81	111.145	473.099	288.466	470.312	260.904
ENSMUSG00000007655	39.7648	3.54663	1.0817	3.27874	0.0010427	0.0245589	Cav1	6	17306334	17341451	protein_coding	0	0	7.91808	4.27482	1.01306	6.73086	40.6578	97.7271
ENSMUSG00000045551	13.0607	2.95606	0.901792	3.27798	0.00104553	0.0245761	Fpr1	17	18096733	18104202	protein_coding	3.75189	5.80156	0	0.854963	18.2351	19.231	20.8783	19.7247
ENSMUSG00000011179	1821.72	1.81628	0.554324	3.27657	0.00105075	0.0246497	Odc1	12	17594795	17601506	protein_coding	567.474	205.955	1281.29	352.245	2566.08	1190.4	956.008	3766.53
ENSMUSG00000015355	9.24296	5.85694	1.7899	3.27222	0.00106707	0.0249329	Cd48	1	171509577	171532826	protein_coding	0	0.966926	0	0.854963	0	34.6159	47.2509	20.6213
ENSMUSG00000037049	112.626	1.51648	0.463907	3.26893	0.00107956	0.0251248	Smpd1	7	105203567	105207596	protein_coding	50.6506	29.0078	61.1851	78.6566	84.0839	111.54	321.966	112.072
ENSMUSG00000031887	122.34	1.22124	0.373784	3.26723	0.00108605	0.025197	Tradd	8	105984918	105991241	protein_coding	72.224	54.1479	83.4997	74.3818	127.645	82.6935	206.586	246.559
ENSMUSG00000064302	38.6713	2.09402	0.64096	3.267	0.00108694	0.025197	Clasp1	1	118316788	118540408	protein_coding	5.62784	2.90078	37.4309	11.1145	60.7836	57.6931	51.6464	77.1058
ENSMUSG00000045751	22.3171	-2.45712	0.752331	-3.266	0.00109078	0.025236	Mms22l	4	24496451	24602950	protein_coding	47.8366	36.7432	55.4265	65.8322	2.02612	14.4233	0	20.6213
ENSMUSG00000029648	39.2724	3.33662	1.0231	3.26128	0.00110909	0.0256093	Flt1	5	147498414	147662821	protein_coding	12.1937	0	10.7974	0	75.9795	39.4236	82.4144	35.8631
ENSMUSG00000027422	804.48	1.12085	0.34421	3.25628	0.00112881	0.0260135	Rrbp1	2	143789315	143853183	protein_coding	390.197	743.566	320.322	231.695	1161.98	663.471	983.479	855.336
ENSMUSG00000031442	18.1963	-4.11532	1.265	-3.25321	0.00114109	0.026245	Mcf2l	8	12923806	13070905	protein_coding	29.0772	61.8833	22.3146	20.5191	4.05224	0	0	3.58631
ENSMUSG00000076437	105.676	-2.18048	0.67054	-3.25183	0.00114666	0.0263216	Selenoh	2	84499559	84501114	protein_coding	208.23	32.8755	364.231	297.527	57.7444	28.8466	10.9886	101.313
ENSMUSG00000020877	5.87515	-6.47218	1.99175	-3.2495	0.00115607	0.0263832	Scrn2	11	96920764	96924784	protein_coding	6.56581	25.1401	6.47843	26.5039	0	0	0	0
ENSMUSG00000078440	141.315	-1.32358	0.407306	-3.24959	0.00115572	0.0263832	Dohh	10	81220262	81224186	protein_coding	260.757	193.385	245.46	236.825	119.541	98.0783	34.0646	121.935
ENSMUSG00000049988	159.544	1.23158	0.379603	3.24437	0.00117709	0.0268108	Lrrc25	8	71068805	71074133	protein_coding	65.6581	87.0233	69.1032	100.886	216.795	163.464	189.004	188.281
ENSMUSG00000045326	23.143	3.23801	0.998449	3.24304	0.00118262	0.0268847	Fndc7	3	108760994	108797324	protein_coding	10.3177	0	1.43965	5.98474	26.3395	65.3855	10.9886	63.6571
ENSMUSG00000027546	98.2829	2.13487	0.658851	3.2403	0.00119403	0.0270917	Atp9a	2	168476358	168584329	protein_coding	28.1392	40.6109	1.43965	23.084	91.1754	87.5012	112.084	116.555
ENSMUSG00000003863	85.7907	1.64759	0.508849	3.23787	0.00120424	0.027114	Ppfia3	7	44988546	45016443	protein_coding	48.7746	26.107	20.8749	23.939	80.0317	96.1552	126.369	71.7263
ENSMUSG00000028127	99.1989	1.06291	0.328202	3.2386	0.00120119	0.027114	Abcd3	3	121552423	121608951	protein_coding	55.3404	45.4455	57.586	54.7177	123.593	116.348	115.38	90.5544
ENSMUSG00000041936	109.246	1.46443	0.452232	3.23823	0.00120275	0.027114	Agrn	4	156249747	156281945	protein_coding	70.348	46.4124	55.4265	31.6336	87.1231	131.733	175.817	167.66
ENSMUSG00000095865	5.7672	-6.11295	1.88711	-3.23931	0.00119818	0.027114	Gm13237	4	146648910	146649544	processed_pseudogene	3.75189	10.6362	2.8793	65.8322	1.01306	0	0	0
ENSMUSG00000024201	28.0276	2.01644	0.623795	3.23254	0.00122694	0.0275721	Kdm4b	17	56633062	56709870	protein_coding	8.44176	13.537	11.5172	23.084	41.5354	69.2317	83.5133	34.9666
ENSMUSG00000020220	58.5637	1.64231	0.508417	3.23025	0.00123684	0.0276959	Vps13d	4	144699192	144921575	protein_coding	15.9455	9.66926	24.4741	32.4886	54.7052	95.1936	46.1521	62.7605
ENSMUSG00000040943	81.1813	1.35973	0.420945	3.23017	0.00123716	0.0276959	Tet2	3	133169440	133250900	protein_coding	40.3329	74.4533	52.5472	29.0688	161.076	128.848	139.555	74.416
ENSMUSG00000019194	24.9081	5.91665	1.83344	3.22707	0.00125065	0.0278917	Scn1b	7	30815949	30826428	protein_coding	2.81392	0	0	0	1.01306	59.6162	58.2395	46.6221
ENSMUSG00000031750	11.0964	6.1393	1.90234	3.22724	0.00124992	0.0278917	Il34	8	111468461	111532556	protein_coding	0	0	0	1.70993	16.209	84.6166	23.076	0
ENSMUSG00000017466	115.948	-1.70012	0.527057	-3.22569	0.00125669	0.0279733	Timp2	11	118191895	118246566	protein_coding	201.664	305.549	123.81	182.107	70.9142	53.8469	41.7567	83.3818
ENSMUSG00000034640	319.919	1.84145	0.571632	3.22139	0.0012757	0.0283428	Tiparp	3	65435831	65462939	protein_coding	115.371	209.823	62.6248	45.3131	667.606	196.157	448.335	238.49
ENSMUSG00000095616	6.70672	-5.84364	1.8158	-3.21822	0.00128991	0.0285505	Gm26244	18	10150977	10151140	snRNA	41.2708	0	7.19825	20.5191	0	0.961552	0	0
ENSMUSG00000063856	1516.59	-1.31371	0.409118	-3.21107	0.00132242	0.029215	Gpx1	9	108216102	108217542	protein_coding	2902.09	4121.04	2631.68	1556.89	1284.56	1346.17	1386.76	493.118
ENSMUSG00000029605	64.4814	1.43381	0.446683	3.20991	0.00132777	0.0292781	Oas1b	5	120950700	120962228	polymorphic_pseudogene	42.2088	55.1148	21.5948	19.6642	56.7313	117.309	98.8973	99.5202
ENSMUSG00000024529	89.4593	3.48201	1.08596	3.20639	0.00134411	0.0294806	Lox	18	52649139	52662939	protein_coding	0.937973	43.5117	0	6.83971	16.209	118.271	354.932	80.6921
ENSMUSG00000008496	330.328	1.11661	0.348641	3.20277	0.00136114	0.0297351	Pou2f2	7	24786769	24879151	protein_coding	163.207	85.0895	187.874	236.825	491.334	294.235	271.418	403.46
ENSMUSG00000057173	5.3286	5.83289	1.82101	3.2031	0.00135956	0.0297351	Rfx8	1	39704461	39760157	protein_coding	0	0	0	0.854963	9.11754	19.231	19.7795	11.6555
ENSMUSG00000028583	4647.4	2.35922	0.739196	3.1916	0.00141488	0.0306809	Pdpn	4	142994001	143026134	protein_coding	2697.61	1609.93	323.201	339.421	1533.77	5349.11	9428.21	9188.14
ENSMUSG00000041057	296.742	-1.03422	0.323943	-3.19259	0.00141004	0.0306809	Wdr43	17	71922890	71966026	protein_coding	578.73	498.934	414.619	489.894	338.362	190.387	176.916	261.801
ENSMUSG00000041483	84.2152	1.42851	0.44758	3.19163	0.00141472	0.0306809	Zfp281	1	136552639	136557791	protein_coding	65.6581	47.3794	38.8706	26.5039	123.593	108.655	165.928	81.5886
ENSMUSG00000056666	74.678	-2.37653	0.745073	-3.18966	0.00142438	0.0308302	Retsat	6	72575458	72585408	protein_coding	188.533	134.403	224.585	235.97	73.9533	16.3464	42.8555	17.9316
ENSMUSG00000037149	42.0031	-2.07946	0.652094	-3.18889	0.0014282	0.0308559	Ddx1	12	13266974	13299214	protein_coding	42.2088	75.4202	35.2714	91.4811	36.4701	6.73086	6.59316	8.06921
ENSMUSG00000020027	21.1212	3.9507	1.24121	3.18295	0.00145784	0.0313809	Socs2	10	95221224	95253042	protein_coding	0	0	5.03878	0	15.1959	26.9235	27.4715	13.4487
ENSMUSG00000053175	205.302	1.29402	0.40732	3.17692	0.00148851	0.0319825	Bcl3	7	19542387	19556695	protein_coding	155.704	23.2062	126.689	99.1758	262.382	208.657	232.958	289.595
ENSMUSG00000039693	68.9681	1.1929	0.375846	3.1739	0.00150404	0.0322421	Msantd3	4	48539935	48561919	protein_coding	46.8987	33.8424	29.5128	39.3283	54.7052	62.5009	106.589	117.452
ENSMUSG00000073676	167.195	-1.36036	0.428661	-3.17351	0.00150608	0.0322421	Hspe1	1	55127291	55130466	protein_coding	342.36	172.113	362.792	204.336	141.828	134.617	35.1635	109.383
ENSMUSG00000032911	14.7035	7.35712	2.3196	3.17173	0.00151536	0.0323818	Cspg4	9	56772317	56807154	protein_coding	0	0	0	0	0	0	84.6122	19.7247
ENSMUSG00000020610	268.87	1.14177	0.360362	3.1684	0.0015328	0.0326951	Amz2	11	109316772	109343639	protein_coding	165.083	104.428	95.0169	123.115	209.703	361.543	137.357	365.804
ENSMUSG00000087477	105.212	1.73822	0.548807	3.16728	0.00153875	0.0327625	Gm13822	5	115055377	115061336	lncRNA	53.4645	31.9086	42.4697	50.4428	53.6922	283.658	67.0304	190.075
ENSMUSG00000031913	126.178	-1.1492	0.363533	-3.16119	0.00157124	0.0333335	Vps4a	8	107757854	107772387	protein_coding	198.85	256.235	172.038	124.825	119.541	103.848	57.1407	58.2776
ENSMUSG00000038936	62.0692	1.27464	0.403382	3.15989	0.00157831	0.0333631	Sccpdh	1	179495775	179514754	protein_coding	46.8987	16.4377	18.7155	29.9237	46.6007	80.7704	90.1065	52.8981
ENSMUSG00000041506	54.6786	-2.38886	0.756455	-3.15797	0.00158871	0.0335227	Rrp9	9	106353162	106362623	protein_coding	107.867	189.517	66.2239	80.3666	55.7183	17.3079	0	11.6555
ENSMUSG00000042613	351.625	1.11184	0.352222	3.15665	0.00159592	0.0336144	Pbxip1	3	89344013	89358259	protein_coding	251.377	240.765	190.034	134.229	446.759	485.584	329.658	501.187
ENSMUSG00000032849	102.855	1.4057	0.44542	3.15591	0.00160001	0.0336402	Abcc4	14	118720104	118943631	protein_coding	25.3253	38.677	48.9481	38.4734	90.1623	93.2705	137.357	81.5886
ENSMUSG00000024663	15.4929	-3.68142	1.16775	-3.15259	0.00161829	0.0339638	Rab3il1	19	9979033	10015744	protein_coding	45.9607	24.1731	42.4697	45.3131	1.01306	5.76931	0	5.37947
ENSMUSG00000004098	23.1998	3.99363	1.26768	3.15034	0.00163081	0.0341656	Col5a3	9	20681346	20726363	protein_coding	7.50379	0	0	0.854963	45.5877	0.961552	59.3384	25.1042
ENSMUSG00000031782	131.846	-1.13201	0.359492	-3.14891	0.00163881	0.0342721	Coq9	8	95564949	95581523	protein_coding	272.95	149.874	140.366	129.099	44.5746	98.0783	92.3042	80.6921
ENSMUSG00000097754	66.9975	1.40442	0.446583	3.14482	0.00166189	0.0346932	Ptgs2os2	1	150034794	150040699	lncRNA	14.0696	42.5447	12.9569	15.3893	67.875	50.0007	34.0646	70.8297
ENSMUSG00000020328	199.646	-1.26164	0.401576	-3.14173	0.00167953	0.0349373	Nudcd2	11	40624494	40630873	protein_coding	287.02	273.64	546.347	384.734	238.069	56.7316	153.84	173.936
ENSMUSG00000028527	92.4643	1.52006	0.484072	3.14015	0.00168862	0.0350643	Ak4	4	101276474	101324192	protein_coding	67.5341	12.57	36.7111	31.6336	158.037	89.4243	82.4144	95.9339
ENSMUSG00000069744	269.038	-1.24129	0.395745	-3.1366	0.00170921	0.0353667	Psmb3	11	97594225	97604326	protein_coding	453.979	313.284	783.889	271.023	281.631	152.887	158.236	178.419
ENSMUSG00000052270	67.2226	1.95422	0.623401	3.13477	0.00171991	0.0354633	Fpr2	17	18108086	18114214	protein_coding	35.643	20.3054	8.6379	16.2443	80.0317	52.8854	146.148	33.1734
ENSMUSG00000105504	15.1604	4.71175	1.50334	3.13418	0.00172336	0.0354723	Gbp5	3	142199739	142228105	protein_coding	0.937973	0	2.8793	0	5.0653	68.2702	0	30.4837
ENSMUSG00000004947	332.461	1.27654	0.407377	3.13356	0.001727	0.0354849	Dtx2	5	136023654	136061726	protein_coding	200.726	235.93	105.094	140.214	314.048	302.889	624.152	409.736
ENSMUSG00000072640	71.6208	-1.47848	0.47211	-3.13165	0.00173829	0.0356546	Lyrm9	11	78717410	78737696	protein_coding	129.44	146.973	72.7023	104.306	70.9142	34.6159	10.9886	45.7255
ENSMUSG00000069873	13.2096	4.23561	1.35303	3.13047	0.0017453	0.035736	4930438A08Rik	11	58165625	58185115	protein_coding	0	0	2.8793	0.854963	8.10448	0	59.3384	7.17263
ENSMUSG00000071042	58.8332	-3.64039	1.16386	-3.12787	0.0017608	0.0359908	Rasgrp3	17	75742891	75836049	protein_coding	84.4176	273.64	136.767	197.497	17.222	21.1541	0	17.035
ENSMUSG00000008682	442.5	-3.26081	1.04537	-3.11929	0.0018129	0.0369913	Rpl10	X	73314418	73316741	protein_coding	1966.93	67.6848	1701.67	176.977	161.076	60.5778	83.5133	103.107
ENSMUSG00000024014	266.616	1.10997	0.355989	3.11799	0.0018209	0.0370461	Pim1	17	29709727	29715086	protein_coding	146.324	142.138	122.37	106.015	401.172	193.272	221.97	298.561
ENSMUSG00000045410	82.1032	-1.21197	0.388723	-3.11783	0.00182189	0.0370461	Akr1e1	13	4640749	4659173	protein_coding	181.967	110.23	110.853	91.4811	70.9142	30.7697	57.1407	54.6913
ENSMUSG00000025779	90.7134	1.46309	0.470085	3.11239	0.00185576	0.0376697	Ly96	1	16758275	16779835	protein_coding	25.3253	38.677	42.4697	47.023	64.8358	91.3474	138.456	129.107
ENSMUSG00000022476	46.6785	-1.86273	0.598671	-3.11144	0.00186175	0.0377262	Polr3h	15	81772429	81810441	protein_coding	101.301	38.677	134.607	88.0612	40.5224	25.9619	9.88973	23.311
ENSMUSG00000042751	7.35809	7.08407	2.27857	3.109	0.0018772	0.0379737	Nmnat2	1	152830744	152995007	protein_coding	0	0	0	0	0	40.3852	35.1635	10.7589
ENSMUSG00000011148	135.781	-1.12488	0.362349	-3.10442	0.00190655	0.0384352	Adssl1	12	112586479	112607794	protein_coding	219.486	211.757	184.995	267.604	147.907	79.8088	61.5361	115.659
ENSMUSG00000020230	61.2201	1.30586	0.42112	3.10093	0.00192914	0.038824	Prmt2	10	76043056	76073699	protein_coding	41.2708	59.9494	30.2327	24.7939	74.9664	103.848	132.962	73.5194
ENSMUSG00000034135	237.628	1.15432	0.372505	3.09881	0.00194302	0.0390364	Sik3	9	45924118	46135492	protein_coding	193.223	153.741	86.379	118.84	254.278	230.772	575.802	167.66
ENSMUSG00000037868	7.09839	6.52575	2.10791	3.09583	0.0019626	0.0393625	Egr2	10	67371305	67378018	protein_coding	0	0	0	0	11.1437	13.4617	34.0646	0
ENSMUSG00000046096	108.161	-1.27659	0.412874	-3.09197	0.00198835	0.039811	Mosmo	7	120276841	120334077	protein_coding	128.502	201.121	87.0988	121.405	66.8619	54.8085	36.2624	63.6571
ENSMUSG00000025151	33.4186	5.24935	1.69878	3.09007	0.00200107	0.0399296	Maged1	X	93579080	93585749	protein_coding	0	0	0	7.69467	1.01306	0	249.441	43.0358
ENSMUSG00000026127	62.4655	-1.47744	0.478055	-3.09052	0.00199807	0.0399296	Imp4	1	34478932	34488437	protein_coding	103.177	87.0233	108.694	164.153	48.6269	22.1157	30.7681	64.5537
ENSMUSG00000029309	58.4746	2.42992	0.787841	3.08427	0.0020405	0.0406474	Sparcl1	5	104226977	104261599	protein_coding	2.81392	22.2393	2.8793	27.3588	91.1754	116.348	72.5247	17.035
ENSMUSG00000050953	28.3663	2.56893	0.834632	3.07792	0.00208453	0.0414542	Gja1	10	56253426	56278609	protein_coding	4.68987	0	2.8793	12.8245	30.3918	40.3852	16.4829	34.07
ENSMUSG00000027340	176.594	1.17237	0.381128	3.07606	0.00209755	0.0416427	Slc23a2	2	131894416	131987028	protein_coding	68.4721	124.733	89.2583	64.9772	189.442	153.848	163.73	275.25
ENSMUSG00000024962	81.556	-1.30284	0.424433	-3.06961	0.00214336	0.04232	Vegfb	19	6959841	6965019	protein_coding	64.7202	141.171	176.357	148.764	68.888	55.77	56.0418	34.9666
ENSMUSG00000080242	5.74139	-4.87439	1.58979	-3.06606	0.00216901	0.0427008	Atp6v0c-ps2	6	37783021	37783485	processed_pseudogene	11.2557	25.1401	14.3965	5.98474	0	0	0	1.79316
ENSMUSG00000028965	45.8469	2.35377	0.76832	3.06352	0.00218747	0.0429922	Tnfrsf9	4	150999019	151030559	protein_coding	0.937973	29.9747	2.15948	5.98474	89.1492	28.8466	31.8669	47.5187
ENSMUSG00000078317	13.8812	-4.36697	1.42603	-3.06231	0.00219633	0.0430942	F8a	X	72271897	72274401	protein_coding	45.9607	24.1731	22.3146	29.9237	3.03918	0	1.09886	1.79316
ENSMUSG00000026080	75.9891	-1.28776	0.421582	-3.05458	0.00225377	0.044001	Chst10	1	38902948	38937242	protein_coding	115.371	128.601	124.53	138.504	52.6791	60.5778	78.019	17.035
ENSMUSG00000032479	225.66	1.01277	0.331913	3.05132	0.00227835	0.044407	Map4	9	109760528	109913023	protein_coding	149.138	162.444	97.8962	146.199	148.92	313.466	424.16	234.007
ENSMUSG00000016757	13.6683	-2.56013	0.839428	-3.04985	0.00228958	0.0444783	Ttll12	15	83459291	83479358	protein_coding	48.7746	38.677	22.3146	30.7787	5.0653	1.9231	8.79087	8.06921
ENSMUSG00000110500	6.8406	7.02207	2.30209	3.05031	0.00228608	0.0444783	Gm32568	8	66947711	66949598	lncRNA	0	0	0	0	17.222	2.88466	62.635	0
ENSMUSG00000037649	14.421	-3.53996	1.16352	-3.04245	0.00234659	0.0455106	H2-DMa	17	34338515	34358075	protein_coding	28.1392	13.537	17.2758	11.1145	6.07836	0	0	0
ENSMUSG00000034336	13.2398	-6.71352	2.20868	-3.0396	0.00236891	0.0458679	Ina	19	47003137	47013766	protein_coding	0	72.5194	1.43965	2.56489	0	0	0	0
ENSMUSG00000033323	37.3994	-2.24279	0.738285	-3.03784	0.00238284	0.0460617	Ctdp1	18	80451174	80512910	protein_coding	18.7595	98.6264	58.3058	27.3588	13.1698	7.69241	1.09886	20.6213
ENSMUSG00000047557	192.104	1.25092	0.411944	3.03663	0.00239242	0.0461709	Lxn	3	67365331	67371259	protein_coding	99.4252	125.7	55.4265	62.4123	125.619	359.62	120.875	208.006
ENSMUSG00000023104	109.666	-1.67444	0.551509	-3.0361	0.00239657	0.0461752	Rfc2	5	134610220	134630659	protein_coding	243.873	127.634	219.547	197.497	68.888	84.6166	14.2852	78.8989
ENSMUSG00000020680	81.4154	-1.49657	0.494591	-3.02586	0.00247925	0.0476121	Taf15	11	83363912	83397569	protein_coding	131.316	190.484	107.254	151.329	67.875	44.2314	13.1863	79.7955
ENSMUSG00000001098	5.86219	6.77804	2.24146	3.02394	0.00249503	0.047837	Kctd10	5	114501628	114518569	protein_coding	0	0	0	0	1.01306	0.961552	67.0304	0.896578
ENSMUSG00000026360	103.131	-1.80753	0.599403	-3.01555	0.00256516	0.0489895	Rgs2	1	143875076	143879899	protein_coding	201.664	434.15	226.025	181.252	52.6791	62.5009	152.741	30.4837
ENSMUSG00000066839	31.3252	-2.45517	0.814793	-3.01325	0.00258467	0.0492345	Ecsit	9	21983542	21996734	protein_coding	25.3253	47.3794	51.1076	88.9162	6.07836	17.3079	10.9886	4.48289

## Sheet: Supplemental Table 3
Supplemental Table 1: DEGs of Control vs High
ensembl_gene_id	baseMean	log2FoldChange	lfcSE	stat	pvalue	padj	external_gene_name	chromosome_name	start_position	end_position	gene_biotype	Control_1	Control_2	Control_3	Control_4	High_1	High_2	High_3	High_4
ENSMUSG00000042212	1049.45	6.34023	0.445409	14.2346	5.58498e-46	6.26858e-42	Sprr2d	3	92246447	92248180	protein_coding	58.1544	12.57	8.6379	12.8245	1403.28	1991.42	1636.14	2374.55
ENSMUSG00000024754	236.617	3.17263	0.228433	13.8887	7.41915e-44	4.16362e-40	Cemip2	19	21755706	21835724	protein_coding	36.581	41.5778	41.7499	41.8932	338.458	463.378	316.922	342.903
ENSMUSG00000021025	11625.1	2.45456	0.179062	13.7079	9.11023e-43	3.40844e-39	Nfkbia	12	55536195	55539432	protein_coding	3288.53	2970.4	2075.26	2662.36	12040.5	14300.7	15094.6	18828.4
ENSMUSG00000042157	1605.03	7.24361	0.544114	13.3127	1.95396e-40	5.48282e-37	Sprr2i	3	92315298	92316578	protein_coding	21.5734	76.3872	3.59913	6.83971	3877.98	4244.32	3858.88	4291.37
ENSMUSG00000006818	4121.29	2.82469	0.21331	13.2421	5.0101e-40	1.12467e-36	Sod2	17	13225733	13258950	protein_coding	984.872	555.015	913.458	647.207	4910.94	6513.76	4909.28	5637.99
ENSMUSG00000027398	10660.9	5.70003	0.445519	12.7942	1.76773e-37	3.30683e-34	Il1b	2	129206490	129213059	protein_coding	738.185	359.696	108.694	106.87	12023	22414.2	18367.7	15419.7
ENSMUSG00000054905	791.015	7.33755	0.580007	12.6508	1.10744e-36	1.7757e-33	Stfa3	16	36270899	36275754	protein_coding	27.2012	0	5.03878	3.41985	957.133	1611.89	1521.91	1623.91
ENSMUSG00000056054	31122.9	5.2632	0.43822	12.0104	3.13307e-33	4.3957e-30	S100a8	3	90576285	90577342	protein_coding	2883.33	1928.05	511.796	386.443	48973.1	63930.7	54334.4	51992.4
ENSMUSG00000079597	3375.22	6.38529	0.541001	11.8027	3.77913e-32	4.713e-29	Cstdc4	16	36004582	36008481	protein_coding	133.192	151.807	12.9569	27.3588	5090.06	7700.89	6849.46	7475.92
ENSMUSG00000028480	398.024	3.20166	0.276398	11.5835	4.99554e-31	5.60699e-28	Glipr2	4	43957401	43979118	protein_coding	69.41	52.214	58.3058	60.7024	517.577	549.433	573.722	572.547
ENSMUSG00000025481	1591	3.85237	0.366339	10.5159	7.30175e-26	7.45044e-23	Urah	7	140414931	140417879	protein_coding	226.99	114.097	159.081	103.451	1879.1	2361.02	1673.93	2803.37
ENSMUSG00000069662	700.79	3.97653	0.380944	10.4386	1.65187e-25	1.54505e-22	Marcks	10	37009371	37014916	protein_coding	105.991	21.2724	65.5041	42.7482	652.741	1287.53	849.418	920.137
ENSMUSG00000028599	2023.99	3.40499	0.330437	10.3045	6.72358e-25	5.80503e-22	Tnfrsf1b	4	144940033	144973440	protein_coding	516.823	317.152	279.292	167.573	3915.34	2449.28	3323.81	3871.92
ENSMUSG00000026773	1124.45	4.12961	0.406567	10.1573	3.07516e-24	2.4654e-21	Pfkfb3	2	11476244	11558888	protein_coding	150.076	156.642	67.6636	39.3283	1174.71	1342.69	2416.85	2290.97
ENSMUSG00000026121	231.997	3.49593	0.34958	10.0004	1.51817e-23	1.136e-20	Sema4c	1	36587720	36597430	protein_coding	42.2088	10.6362	43.1895	25.6489	359.337	487.65	219.87	315.565
ENSMUSG00000032487	9743.36	5.01469	0.508547	9.86081	6.15481e-23	4.3176e-20	Ptgs2	1	149975782	149983978	protein_coding	605.931	735.831	302.327	248.794	9953.74	26319.8	11958	12943.6
ENSMUSG00000000982	33596.8	2.32184	0.239116	9.71008	2.73118e-22	1.80322e-19	Ccl3	11	83538670	83540181	protein_coding	11553	11325.6	7128.43	6273.72	39687.5	57758.9	38116.5	45823.3
ENSMUSG00000038067	1297.14	4.6822	0.483497	9.68404	3.52492e-22	2.19798e-19	Csf3	11	98592089	98594455	protein_coding	121.937	79.2879	30.9525	18.8092	1973.61	983.022	1827.67	1639.53
ENSMUSG00000020120	2848.38	1.40952	0.15059	9.35994	7.97841e-21	4.71314e-18	Plek	11	16921206	17002381	protein_coding	1614.25	1679.55	1238.82	1188.4	3781.28	3832.79	3644.17	3933.62
ENSMUSG00000035356	403.308	2.7634	0.297619	9.28503	1.61665e-20	9.07262e-18	Nfkbiz	16	55631738	55659262	protein_coding	74.0999	87.9903	78.4609	93.191	526.368	728.165	478.388	533.492
ENSMUSG00000029409	1473.76	4.89217	0.53043	9.22304	2.88804e-20	1.54359e-17	U90926	5	92357752	92363267	lncRNA	98.4872	92.8249	17.2758	5.12978	1919.76	1957.22	1498.72	945.132
ENSMUSG00000051379	337.953	4.97046	0.539262	9.21716	3.05064e-20	1.55638e-17	Flrt3	2	140492834	140513389	protein_coding	26.2633	4.83463	14.3965	25.6489	494.5	738.094	758.379	241.36
ENSMUSG00000072235	1282.58	2.33482	0.253867	9.19699	3.68128e-20	1.79647e-17	Tuba1a	15	98847718	98851584	protein_coding	567.474	297.813	278.572	261.619	1758.22	1732.15	2189.25	1405.98
ENSMUSG00000000805	332.229	6.22121	0.693799	8.96688	3.05025e-19	1.4265e-16	Car4	11	84848612	84856870	protein_coding	17.8215	0	5.03878	0	267.03	311.125	832.241	283.54
ENSMUSG00000050737	240.286	2.88618	0.322654	8.94513	3.71528e-19	1.66801e-16	Ptges	2	30779483	30819875	protein_coding	32.8291	29.9747	25.1939	58.9925	350.546	232.792	265.39	237.455
ENSMUSG00000022126	5951.26	2.71221	0.303819	8.92704	4.37572e-19	1.88896e-16	Acod1	14	103284413	103294009	protein_coding	1249.38	1152.58	858.751	801.101	5362.58	7156.98	5032.95	9060.77
ENSMUSG00000027737	710.211	1.89295	0.215034	8.80306	1.33137e-18	5.33688e-16	Slc7a11	3	49846975	50398063	protein_coding	312.345	270.739	203.71	188.092	713.18	986.332	1112.23	803.753
ENSMUSG00000032324	1271.68	2.61252	0.296704	8.80516	1.30665e-18	5.33688e-16	Tspan3	9	56039009	56072761	protein_coding	270.136	210.79	284.331	216.306	1261.53	1438.68	1605.22	1698.89
ENSMUSG00000020407	804.416	3.08021	0.350438	8.78961	1.50087e-18	5.80887e-16	Upp1	11	9068103	9086170	protein_coding	154.766	71.5525	133.168	85.4963	1229.66	440.209	1335.54	760.011
ENSMUSG00000026875	312.71	2.83599	0.325251	8.71938	2.79729e-18	1.04656e-15	Traf1	2	34831762	34851784	protein_coding	93.7973	30.9416	56.1464	38.4734	473.622	279.13	455.199	357.744
ENSMUSG00000042608	294.653	2.59184	0.299851	8.64374	5.4402e-18	1.9697e-15	Stk40	4	125997750	126034822	protein_coding	86.2936	74.4533	89.2583	67.5421	426.369	478.823	429.433	580.358
ENSMUSG00000026984	285.727	4.97299	0.580742	8.56315	1.09824e-17	3.85207e-15	Il1f6	2	24105430	24115714	protein_coding	0.937973	55.1148	12.237	7.69467	416.479	676.311	549.674	727.205
ENSMUSG00000030790	185.72	5.83912	0.687135	8.49779	1.9324e-17	6.5725e-15	Adm	7	110226868	110229027	protein_coding	0	9.66926	7.19825	4.27482	159.339	328.777	206.987	519.432
ENSMUSG00000020841	1109.62	2.28705	0.270283	8.46167	2.63569e-17	8.70088e-15	Cpd	11	76669250	76737844	protein_coding	306.717	501.835	262.736	287.268	1173.61	1754.22	1328.67	2367.52
ENSMUSG00000043421	5029.61	2.73018	0.324631	8.41012	4.09579e-17	1.31346e-14	Hilpda	6	29272487	29275445	protein_coding	1345.99	1946.42	715.506	679.696	7252.67	6765.31	6193.28	10883.1
ENSMUSG00000031289	80.9999	4.45071	0.535831	8.30618	9.88332e-17	2.99812e-14	Il13ra2	X	146166472	146212188	protein_coding	10.3177	0	6.47843	3.41985	92.3068	84.9526	158.89	109.354
ENSMUSG00000035385	21729.9	3.04865	0.367031	8.30625	9.87742e-17	2.99812e-14	Ccl2	11	81926397	81928279	protein_coding	5549.99	4233.2	3900.73	2551.21	21570.1	50109.9	29678.1	32975
ENSMUSG00000055202	184.546	4.51227	0.544281	8.29033	1.12934e-16	3.33572e-14	Zfp811	17	33014650	33028905	protein_coding	26.2633	0	9.35773	15.3893	317.579	140.117	304.897	399.924
ENSMUSG00000058427	20370.1	3.56821	0.431202	8.27503	1.28426e-16	3.69604e-14	Cxcl2	5	91051730	91053797	protein_coding	3300.73	4250.61	1532.51	1440.61	30975.5	38316.9	30321.4	25212.4
ENSMUSG00000020611	1740.93	1.54973	0.188719	8.21186	2.17796e-16	6.11136e-14	Gna13	11	109253657	109292195	protein_coding	762.572	1167.08	614.011	685.681	2372.5	2462.52	2101.64	2511.24
ENSMUSG00000079523	1105.67	2.06014	0.251312	8.19757	2.45305e-16	6.71537e-14	Tmsb10	6	72934330	72935731	protein_coding	341.422	417.712	371.43	333.436	1517.57	1364.76	1724.6	1497.37
ENSMUSG00000003541	3648.64	3.15962	0.389816	8.1054	5.25702e-16	1.40488e-13	Ier3	17	36132576	36133815	protein_coding	703.48	645.907	387.266	382.169	4753.8	2159.12	4649.9	7364.22
ENSMUSG00000028645	4173.55	3.15169	0.390023	8.08077	6.43611e-16	1.67997e-13	Slc2a1	4	118965908	118995180	protein_coding	730.681	1069.42	566.502	543.757	5070.28	7931.48	5361.9	7495.44
ENSMUSG00000023992	296.021	-3.27818	0.40733	-8.04798	8.41749e-16	2.14722e-13	Trem2	17	48653429	48661175	protein_coding	930.47	853.796	847.954	884.887	60.4389	41.9246	176.926	82.0156
ENSMUSG00000024743	353.996	3.46443	0.437902	7.91143	2.54449e-15	6.34653e-13	Syt7	19	10366454	10430544	protein_coding	86.2936	52.214	10.7974	35.9085	780.212	301.195	413.973	538.179
ENSMUSG00000027925	32.3783	9.02123	1.16043	7.77407	7.6004e-15	1.8545e-12	Sprr2j-ps	3	92325389	92326703	protein_coding	0	0	0	0	30.7689	125.774	73.0036	100.762
ENSMUSG00000040711	257.906	2.20794	0.284389	7.76379	8.24306e-15	1.96851e-12	Sh3pxd2b	11	32297820	32378173	protein_coding	84.4176	111.196	51.8274	81.2215	423.073	519.645	300.603	271.823
ENSMUSG00000028525	553.341	2.54826	0.328623	7.75434	8.88037e-15	2.07653e-12	Pde4b	4	101944740	102464456	protein_coding	153.828	148.907	82.0601	136.794	1054.93	1008.4	553.969	431.168
ENSMUSG00000086804	53.2186	5.93082	0.767136	7.73111	1.06612e-14	2.44206e-12	Gm43154	6	31582125	31774988	lncRNA	1.87595	0	2.15948	3.41985	70.329	168.802	73.8625	151.534
ENSMUSG00000049985	92.2223	4.16381	0.545964	7.62653	2.41151e-14	5.41336e-12	Ankrd55	13	112424985	112520536	protein_coding	10.3177	0	10.0776	6.83971	78.0212	95.9854	227.599	92.951
ENSMUSG00000035692	1324.23	2.4729	0.324391	7.62322	2.47427e-14	5.44534e-12	Isg15	4	156283912	156285253	protein_coding	471.801	484.43	298.727	253.924	1386.8	2290.41	2545.68	2148.81
ENSMUSG00000025044	1309.44	1.35991	0.179329	7.58329	3.36895e-14	7.27174e-12	Msr1	8	40034726	40095714	protein_coding	776.642	608.196	682.394	693.375	1538.45	1577.69	2354.15	1613.75
ENSMUSG00000051748	199.391	4.04339	0.53361	7.57742	3.52481e-14	7.46462e-12	Wfdc21	11	83637766	83643468	protein_coding	15.9455	0	23.0344	5.98474	108.79	186.454	194.104	263.231
ENSMUSG00000085949	229.083	4.07294	0.537929	7.57152	3.68873e-14	7.6671e-12	Gm14275	2	172130053	172132440	lncRNA	16.8835	43.5117	12.237	4.27482	582.412	217.346	231.035	253.858
ENSMUSG00000046203	357.651	4.87659	0.645435	7.55551	4.17216e-14	8.51424e-12	Sprr2g	3	92281222	92282536	polymorphic_pseudogene	58.1544	35.7763	4.31895	0	621.972	794.362	756.661	693.618
ENSMUSG00000025746	268.316	5.08626	0.674172	7.54445	4.54186e-14	8.94347e-12	Il6	5	30218112	30224979	protein_coding	18.7595	0	12.9569	8.54963	164.833	675.207	244.777	289.007
ENSMUSG00000031596	293.281	5.10869	0.677018	7.54588	4.49247e-14	8.94347e-12	Slc7a2	8	41315433	41375345	protein_coding	40.3329	2.90078	13.6767	0	546.148	522.955	370.171	519.432
ENSMUSG00000042677	298.336	2.70445	0.363266	7.44482	9.70749e-14	1.87857e-11	Zc3h12a	4	125012216	125021633	protein_coding	46.8987	111.196	41.7499	65.8322	502.193	497.579	384.772	342.903
ENSMUSG00000024810	3107.31	5.19164	0.698672	7.43074	1.07995e-13	2.05446e-11	Il33	19	29902514	29938118	protein_coding	238.245	214.658	15.1163	14.5344	2969.2	5591.42	5233.07	3819.58
ENSMUSG00000094733	366.793	4.49136	0.60527	7.42042	1.16747e-13	2.18395e-11	Csta3	16	36030773	36038158	protein_coding	30.0151	87.0233	5.7586	3.41985	548.346	767.883	674.21	829.529
ENSMUSG00000040511	337.551	2.44069	0.332689	7.33625	2.19665e-13	4.04184e-11	Pvr	7	19637503	19655085	protein_coding	107.867	75.4202	160.521	102.596	413.183	745.817	401.09	867.803
ENSMUSG00000020205	1205.14	3.10151	0.425803	7.2839	3.24298e-13	5.87085e-11	Phlda1	10	111342147	111344506	protein_coding	431.468	146.973	67.6636	81.2215	1553.83	1936.26	1133.7	1610.63
ENSMUSG00000047945	508.876	2.35021	0.327127	7.1844	6.75036e-13	1.20264e-10	Marcksl1	4	129407374	129409778	protein_coding	116.309	146.006	161.241	106.015	553.841	713.822	623.537	810.002
ENSMUSG00000018102	1022.24	2.66679	0.373542	7.1392	9.38728e-13	1.64629e-10	H2bc4	13	23868182	23876891	protein_coding	292.648	426.414	287.21	135.939	1038.45	2666.63	1701.41	1844.18
ENSMUSG00000057135	595.623	3.04813	0.42731	7.1333	9.79873e-13	1.69201e-10	Scimp	11	70681758	70703412	protein_coding	241.997	127.634	41.03	52.1528	1060.43	888.14	1218.73	652.219
ENSMUSG00000047798	533.439	2.34134	0.33186	7.0552	1.72347e-12	2.93095e-10	Cd300lf	11	115007040	115024818	protein_coding	192.285	122.8	112.293	117.985	524.17	649.832	736.048	850.619
ENSMUSG00000050635	1060.87	5.22052	0.74301	7.02617	2.12278e-12	3.55613e-10	Sprr2f	3	92272494	92273749	protein_coding	104.115	92.8249	5.03878	5.12978	2086.79	1729.94	2092.2	1792.63
ENSMUSG00000029379	905.236	7.35212	1.04862	7.01121	2.36262e-12	3.89971e-10	Cxcl3	5	90933962	90937459	protein_coding	4.68987	30.9416	0.719825	4.27482	551.643	4330.37	988.555	720.956
ENSMUSG00000028793	848.295	2.14365	0.307401	6.97345	3.09261e-12	5.03064e-10	Rnf19b	4	128952064	128979679	protein_coding	465.235	234.963	239.702	218.871	861.53	1803.86	947.329	1505.18
ENSMUSG00000027611	1166.87	2.27769	0.327602	6.95262	3.58557e-12	5.66823e-10	Procr	2	155593037	155597391	protein_coding	322.663	595.626	285.771	196.642	1189	1988.11	1549.39	2060.54
ENSMUSG00000034765	606.578	3.00851	0.432593	6.95458	3.53616e-12	5.66823e-10	Dusp5	19	53517540	53530862	protein_coding	60.9683	205.955	123.81	75.2368	569.225	1391.24	679.363	1108.38
ENSMUSG00000069792	16761.7	2.69895	0.388322	6.95028	3.64558e-12	5.68305e-10	Wfdc17	11	83594817	83597094	protein_coding	2078.55	4803.69	4343.42	3360.86	28362.3	15895	30120.4	20337.5
ENSMUSG00000026126	151.912	-2.32144	0.334207	-6.9461	3.75519e-12	5.77374e-10	Ptpn18	1	34498843	34514814	protein_coding	408.956	364.531	389.425	379.604	83.5156	66.1968	89.3221	69.518
ENSMUSG00000027997	166.835	2.109	0.309141	6.82213	8.96978e-12	1.3605e-09	Casp6	3	129695074	129707752	protein_coding	53.4645	29.0078	51.8274	44.4581	169.229	142.323	189.809	270.261
ENSMUSG00000035373	5874.59	2.69506	0.395211	6.81931	9.14782e-12	1.369e-09	Ccl7	11	81936538	81938351	protein_coding	1868.44	1198.02	857.312	817.345	8444.97	8239.29	7079.63	6935.4
ENSMUSG00000016529	385.041	4.37894	0.644158	6.79793	1.06135e-11	1.56745e-09	Il10	1	130947582	130952711	protein_coding	80.6657	21.2724	2.8793	4.27482	841.75	424.763	698.258	292.132
ENSMUSG00000024789	270.475	2.04422	0.301053	6.79024	1.11948e-11	1.63183e-09	Jak2	19	29229228	29290480	protein_coding	112.557	115.064	69.823	67.5421	248.349	553.847	337.534	362.431
ENSMUSG00000030659	647.718	1.3363	0.196869	6.78779	1.13864e-11	1.63848e-09	Nucb2	7	116103604	116139819	protein_coding	333.919	398.373	310.964	332.581	921.969	855.042	824.511	870.928
ENSMUSG00000036781	1077.58	-1.30895	0.195283	-6.70284	2.04404e-11	2.90409e-09	Rps27l	9	66853368	66856798	protein_coding	2147.02	1713.39	1783.01	1668.03	791.201	800.981	717.153	642.846
ENSMUSG00000026981	13124.6	1.83869	0.274875	6.68918	2.24418e-11	3.14858e-09	Il1rn	2	24226865	24241506	protein_coding	6196.25	6785.89	3416.29	2926.54	15385.6	20795.7	18775.7	14160.6
ENSMUSG00000055030	666.018	6.39662	0.958744	6.67188	2.52551e-11	3.49955e-09	Sprr2e	3	92259450	92260756	protein_coding	55.3404	0.966926	3.59913	0	1008.78	1022.74	1356.15	1638.75
ENSMUSG00000016528	2086.34	1.43015	0.215091	6.64906	2.94971e-11	4.03751e-09	Mapkapk2	1	130981437	131025563	protein_coding	745.689	976.595	850.833	870.353	2290.09	2120.5	2344.7	2522.96
ENSMUSG00000025059	687.183	2.17814	0.327825	6.6442	3.0487e-11	4.12272e-09	Gk	X	84745543	84820425	protein_coding	226.052	218.525	215.228	212.886	731.861	1441.99	1077.88	698.304
ENSMUSG00000001348	667.806	2.34856	0.354744	6.62042	3.58171e-11	4.78585e-09	Acp5	9	22038023	22047007	protein_coding	109.743	259.136	156.922	172.703	914.276	894.76	903.527	843.589
ENSMUSG00000021367	223.905	3.57469	0.541248	6.60454	3.98766e-11	5.26559e-09	Edn1	13	42454952	42461466	protein_coding	29.0772	71.5525	12.9569	6.83971	483.512	454.551	241.341	246.828
ENSMUSG00000034394	66.7343	5.0664	0.770318	6.57702	4.79965e-11	6.19211e-09	Lif	11	4207557	4222514	protein_coding	0	0	5.03878	7.69467	64.8345	249.341	42.9433	82.7967
ENSMUSG00000053113	4604.53	3.11062	0.472831	6.57871	4.74558e-11	6.19211e-09	Socs3	11	117856905	117860873	protein_coding	1089.93	864.432	349.115	414.657	6169.17	6150.79	6578.91	4573.35
ENSMUSG00000004791	114.711	5.58318	0.853956	6.53802	6.23385e-11	7.95099e-09	Pgf	12	85213409	85224564	protein_coding	0	20.3054	4.31895	0	276.92	215.14	267.966	406.954
ENSMUSG00000046318	30.1976	5.12949	0.785468	6.53048	6.55583e-11	8.26771e-09	Ccbe1	18	66178373	66435812	protein_coding	0	0	4.31895	1.70993	71.4278	30.8918	57.544	68.7369
ENSMUSG00000032688	173.636	2.52591	0.386998	6.52693	6.713e-11	8.37186e-09	Malt1	18	65564009	65612138	protein_coding	88.1695	35.7763	33.112	21.3741	217.58	334.294	188.092	284.321
ENSMUSG00000116657	492.612	2.55242	0.392294	6.50638	7.69832e-11	9.49516e-09	Gm49774	17	27764681	27775492	lncRNA	216.672	176.947	59.7455	54.7177	860.431	440.209	830.523	842.027
ENSMUSG00000041598	244.328	2.25533	0.346795	6.50334	7.85548e-11	9.58368e-09	Cdc42ep4	11	113617676	113642707	protein_coding	64.7202	54.1479	74.8618	120.55	317.579	516.335	277.414	391.332
ENSMUSG00000062345	2137.71	4.92453	0.760935	6.47168	9.69209e-11	1.16972e-08	Serpinb2	1	107439153	107463208	protein_coding	300.151	55.1148	12.9569	21.3741	2419.76	4805.89	3523.93	1069.33
ENSMUSG00000027087	211.013	1.8281	0.282941	6.46108	1.03959e-10	1.24132e-08	Itgav	2	83554741	83637260	protein_coding	75.0379	63.8171	82.7799	65.8322	230.767	214.036	263.672	312.44
ENSMUSG00000050440	25.6988	8.04703	1.26109	6.38103	1.75906e-10	2.07828e-08	Hamp	7	30641793	30643457	protein_coding	0	0	0	0	32.9667	16.5492	73.0036	45.3039
ENSMUSG00000032561	60.2042	5.58062	0.875671	6.37296	1.8541e-10	2.16775e-08	Acpp	9	104165450	104214947	protein_coding	1.87595	0	1.43965	0	37.3623	19.859	49.8142	55.4582
ENSMUSG00000045763	4812.76	2.16006	0.339835	6.35621	2.06793e-10	2.39283e-08	Basp1	15	25363363	25413850	protein_coding	1568.29	3100.93	1265.45	989.193	7646.08	9604.05	5483	8207.81
ENSMUSG00000040026	14055	4.60451	0.727764	6.32693	2.50083e-10	2.86422e-08	Saa3	7	46361422	46365124	protein_coding	1288.78	1054.92	526.912	466.81	5570.27	17370	44218.7	14025.4
ENSMUSG00000030406	61.1651	5.71968	0.904829	6.32128	2.59409e-10	2.94102e-08	Gipr	7	18889986	18900052	protein_coding	0	0	0	7.69467	69.2301	36.4082	76.4391	224.957
ENSMUSG00000021109	250.446	1.39259	0.221184	6.29607	3.05286e-10	3.42653e-08	Hif1a	12	73948149	73994304	protein_coding	115.371	157.609	125.969	100.031	340.656	305.609	301.462	360.869
ENSMUSG00000046223	349.992	3.52838	0.562921	6.26798	3.65768e-10	4.02489e-08	Plaur	7	24161909	24175393	protein_coding	58.1544	39.644	21.5948	30.7787	214.284	377.322	638.996	497.561
ENSMUSG00000066152	643.632	1.94211	0.309826	6.26839	3.64806e-10	4.02489e-08	Slc31a2	4	62180799	62216648	protein_coding	196.036	280.409	321.042	236.825	689.004	1112.11	765.25	1409.11
ENSMUSG00000028967	203.29	3.23658	0.519164	6.23423	4.54013e-10	4.89984e-08	Errfi1	4	150938376	150953349	protein_coding	56.2784	20.3054	20.1551	15.3893	179.119	356.359	184.656	333.53
ENSMUSG00000042228	639.463	1.0654	0.171067	6.22797	4.72507e-10	5.05088e-08	Lyn	4	3678115	3813122	protein_coding	409.894	477.661	344.076	390.718	989.001	713.822	960.212	729.548
ENSMUSG00000009093	121.771	3.26221	0.526489	6.19615	5.78617e-10	6.12679e-08	Gstt4	10	75650777	75658377	protein_coding	6.56581	33.8424	10.0776	6.83971	93.4056	101.502	186.374	163.25
ENSMUSG00000040528	1295.76	1.57278	0.254091	6.18982	6.02336e-10	6.31833e-08	Milr1	11	106642052	106659620	protein_coding	779.456	456.389	632.726	555.726	1884.6	2238.55	1539.09	1551.27
ENSMUSG00000072572	118.35	2.31196	0.375167	6.16248	7.16159e-10	7.44275e-08	Slc39a2	14	52130346	52134202	protein_coding	50.6506	26.107	12.237	39.3283	148.35	122.464	192.386	169.499
ENSMUSG00000046259	354.49	4.14923	0.673472	6.16096	7.23071e-10	7.44564e-08	Sprr2h	3	92292992	92294631	protein_coding	58.1544	87.0233	0	10.2596	716.476	450.138	897.515	681.12
ENSMUSG00000041992	303.154	2.19104	0.356958	6.13809	8.35203e-10	8.52211e-08	Rapgef5	12	117480099	117723472	protein_coding	96.6113	165.344	71.9825	61.5574	469.226	423.659	490.412	418.67
ENSMUSG00000022148	2012.35	1.19346	0.194648	6.13138	8.71181e-10	8.80913e-08	Fyb	15	6552334	6692794	protein_coding	1347.87	1392.37	924.255	1036.22	2347.23	2907.14	2752.67	2739.32
ENSMUSG00000017002	556.307	3.18742	0.522129	6.10467	1.03014e-09	1.02645e-07	Slpi	2	164195990	164231015	protein_coding	125.688	58.0156	42.4697	30.7787	957.133	517.438	324.651	538.179
ENSMUSG00000098557	1101.77	1.57453	0.257944	6.10416	1.0334e-09	1.02645e-07	Kctd12	14	103214017	103220073	protein_coding	539.335	393.539	417.499	447.146	1404.38	1785.11	1236.77	928.729
ENSMUSG00000024190	687.638	2.7226	0.448343	6.07258	1.25871e-09	1.23927e-07	Dusp1	17	26724564	26781102	protein_coding	201.664	240.765	95.7367	64.1223	780.212	1246.71	1117.38	826.405
ENSMUSG00000030530	1021.3	2.81211	0.463602	6.06579	1.31303e-09	1.28152e-07	Furin	7	80038333	80055184	protein_coding	190.409	137.303	129.569	109.435	1640.64	264.787	1540.81	532.711
ENSMUSG00000048895	143.192	2.58453	0.426371	6.06169	1.34695e-09	1.30329e-07	Cdk5r1	11	80367849	80372010	protein_coding	73.1619	27.0739	15.8362	23.939	260.437	189.764	174.35	210.897
ENSMUSG00000018500	118.422	3.06272	0.506696	6.04449	1.49885e-09	1.43787e-07	Adora2b	11	62139810	62157279	protein_coding	8.44176	9.66926	38.1507	11.1145	94.5045	183.144	187.233	106.23
ENSMUSG00000001020	2955.05	-1.22043	0.202017	-6.04122	1.52951e-09	1.45485e-07	S100a4	3	90511078	90513352	protein_coding	4891.53	4494.27	4092.93	4349.2	1780.2	1457.43	2234.77	2176.15
ENSMUSG00000023087	137.713	3.04707	0.505493	6.02792	1.66079e-09	1.56644e-07	Noct	3	51131868	51159065	protein_coding	8.44176	51.2471	25.9137	18.8092	132.966	338.707	200.116	189.808
ENSMUSG00000017009	223.808	2.19802	0.371047	5.92383	3.14521e-09	2.94182e-07	Sdc4	2	164266167	164285807	protein_coding	112.557	45.4455	78.4609	35.0535	327.469	281.336	262.813	374.147
ENSMUSG00000069516	21447.3	-1.08222	0.182835	-5.91913	3.23655e-09	3.00224e-07	Lyz2	10	117113236	117118226	protein_coding	40188.4	35166.1	31840.7	33011.9	15908.6	14088.9	20932.3	15288.5
ENSMUSG00000020077	2804.83	2.37723	0.401994	5.9136	3.34706e-09	3.02963e-07	Srgn	10	62329612	62363230	protein_coding	652.829	1278.28	962.406	727.574	2016.46	7408.52	2951.06	6436.27
ENSMUSG00000020826	3267.75	5.29511	0.895165	5.91524	3.31401e-09	3.02963e-07	Nos2	11	78811613	78851080	protein_coding	105.991	394.506	70.5429	49.5879	3831.83	9686.8	5742.38	5095.9
ENSMUSG00000002083	151.03	-1.40584	0.237805	-5.91175	3.38493e-09	3.03939e-07	Bbc3	7	16042318	16052130	protein_coding	241.997	312.317	287.93	247.084	125.273	82.746	85.0277	117.946
ENSMUSG00000028851	14.5517	20.5443	3.47626	5.9099	3.42325e-09	3.04941e-07	Nudc	4	133259853	133273307	protein_coding	0	0	0	0	0	139.013	0	0
ENSMUSG00000021024	2088.64	1.06868	0.181043	5.90291	3.57138e-09	3.15631e-07	Psma6	12	55431007	55465239	protein_coding	1235.31	786.111	1045.19	1108.89	2286.79	2165.74	2294.03	2012.9
ENSMUSG00000026728	18439.5	2.20343	0.374686	5.88073	4.08465e-09	3.58173e-07	Vim	2	13578738	13587637	protein_coding	4751.77	7304.16	7230.64	5695.77	19350.4	35152.7	29066.6	31492.4
ENSMUSG00000095304	7.45748	18.0634	3.07549	5.87333	4.27118e-09	3.71626e-07	Plac9a	14	25887930	25903524	protein_coding	0	0	0	0	12.0878	0	0	12.4976
ENSMUSG00000071713	282.98	1.77315	0.302474	5.86216	4.56882e-09	3.94465e-07	Csf2rb	15	78209952	78238047	protein_coding	82.5417	154.708	113.732	104.306	378.018	325.468	475.812	375.71
ENSMUSG00000097111	283.755	1.71055	0.292578	5.84648	5.02089e-09	4.30187e-07	Peak1os	9	56165174	56175064	lncRNA	86.2936	170.179	89.2583	87.2063	295.601	284.646	450.046	382.739
ENSMUSG00000064373	13.5659	-20.7763	3.57183	-5.8167	6.00215e-09	5.10365e-07	Selenop	15	3298029	3309990	protein_coding	41.2708	9.66926	0	0	0	0	0	0
ENSMUSG00000034459	154.13	3.34053	0.574626	5.81339	6.12192e-09	5.16635e-07	Ifit1	19	34618271	34627409	protein_coding	47.8366	15.4708	28.0732	5.98474	159.339	275.82	359.865	190.589
ENSMUSG00000029082	893.493	1.96045	0.337688	5.8055	6.41724e-09	5.37516e-07	Bst1	5	43976227	44001328	protein_coding	360.182	333.589	368.55	210.321	810.981	1668.16	1453.2	1020.9
ENSMUSG00000003865	151.653	1.84559	0.318147	5.80105	6.59022e-09	5.47915e-07	Gys1	7	45084268	45106043	protein_coding	53.4645	50.2801	45.349	61.5574	215.382	143.426	187.233	210.116
ENSMUSG00000068874	81.606	2.94487	0.50866	5.78947	7.06093e-09	5.82735e-07	Selenbp1	3	94840367	94852069	protein_coding	11.2557	3.8677	25.1939	27.3588	146.152	115.844	104.782	159.345
ENSMUSG00000038412	92.2661	2.37223	0.411306	5.76757	8.04245e-09	6.54119e-07	Higd1a	9	121677629	121687428	protein_coding	22.5114	15.4708	13.6767	43.6031	169.229	111.431	122.818	89.8266
ENSMUSG00000025791	455.39	1.99232	0.347623	5.73128	9.96732e-09	8.04843e-07	Pgm1	4	99786611	99844491	protein_coding	233.555	159.543	109.413	145.344	440.655	647.625	754.084	731.892
ENSMUSG00000040489	23.067	7.97437	1.39984	5.69663	1.22196e-08	9.79661e-07	Sox30	11	45871137	45908821	protein_coding	0	0	0	0	6.59334	112.535	31.778	9.37321
ENSMUSG00000040264	33.2632	3.81805	0.672377	5.67843	1.35936e-08	1.08209e-06	Gbp2b	3	142300608	142324940	protein_coding	2.81392	10.6362	1.43965	0.854963	41.7578	38.6148	88.4632	46.085
ENSMUSG00000052837	100.033	1.85923	0.328251	5.66406	1.47832e-08	1.1685e-06	Junb	8	85701113	85705347	protein_coding	20.6354	45.4455	25.1939	49.5879	106.592	114.741	150.302	137.474
ENSMUSG00000031227	47.6356	3.2837	0.581315	5.64874	1.61628e-08	1.26861e-06	Magee1	X	104163984	104167533	protein_coding	5.62784	0	15.1163	13.6794	51.6478	116.948	90.1809	82.7967
ENSMUSG00000030717	1128.73	2.1628	0.385672	5.60787	2.04828e-08	1.58551e-06	Nupr1	7	126222421	126230033	protein_coding	330.167	338.424	310.245	300.092	670.323	1673.68	1703.13	1678.59
ENSMUSG00000063480	288.931	-1.81997	0.32448	-5.60889	2.03631e-08	1.58551e-06	Snu13	15	81924726	81931799	protein_coding	573.102	352.928	576.58	442.016	169.229	77.2296	127.971	175.748
ENSMUSG00000038037	79.4607	3.01544	0.540074	5.58337	2.359e-08	1.81352e-06	Socs1	16	10600104	10603400	protein_coding	34.705	23.2062	5.03878	7.69467	157.141	152.253	112.511	143.723
ENSMUSG00000024277	290.776	1.57257	0.282468	5.56724	2.58807e-08	1.97609e-06	Mapre2	18	23885390	24026918	protein_coding	174.463	93.7918	90.698	137.649	286.81	372.909	310.051	504.591
ENSMUSG00000017057	292.262	1.91093	0.344946	5.5398	3.02822e-08	2.29653e-06	Il13ra1	X	35375763	35434912	protein_coding	75.9758	148.907	124.53	96.6109	271.426	559.363	465.505	381.177
ENSMUSG00000026360	103.131	-3.37894	0.610123	-5.53814	3.05698e-08	2.30279e-06	Rgs2	1	143875076	143879899	protein_coding	201.664	434.15	226.025	181.252	14.2856	5.5164	60.9795	18.7464
ENSMUSG00000097754	66.9975	2.44091	0.441073	5.53401	3.1299e-08	2.342e-06	Ptgs2os2	1	150034794	150040699	lncRNA	14.0696	42.5447	12.9569	15.3893	134.065	113.638	113.37	96.8565
ENSMUSG00000016349	41.2219	8.44876	1.52852	5.52742	3.24976e-08	2.41558e-06	Eef1a2	2	180789446	180798807	protein_coding	0	0	0.719825	0	121.977	220.656	16.3185	7.81101
ENSMUSG00000055447	1077.56	1.22836	0.222372	5.52391	3.31541e-08	2.44817e-06	Cd47	16	49620896	49735373	protein_coding	518.699	673.947	639.924	473.65	952.738	1916.4	1450.62	1084.95
ENSMUSG00000001156	479.241	2.18171	0.395776	5.51248	3.5381e-08	2.59553e-06	Mxd1	6	86624024	86646143	protein_coding	241.997	103.461	74.142	77.8017	567.027	695.066	565.993	425.7
ENSMUSG00000027555	311.249	1.65651	0.301536	5.49358	3.93856e-08	2.87055e-06	Car13	3	14706787	14728062	protein_coding	163.207	183.716	159.081	78.6566	339.557	673.001	458.634	371.804
ENSMUSG00000017639	14.7624	20.7329	3.78117	5.48319	4.17728e-08	3.02489e-06	Rab11fip4	11	79482038	79588849	protein_coding	0	0	0	0	0	158.872	0	0
ENSMUSG00000058755	138.07	4.60758	0.841937	5.4726	4.43488e-08	3.19084e-06	Osm	11	4186420	4191026	protein_coding	11.2557	0	15.1163	5.12978	132.966	413.73	106.499	121.852
ENSMUSG00000063531	135.732	3.04145	0.557915	5.45146	4.99588e-08	3.57158e-06	Sema3e	5	14075290	14306703	protein_coding	30.0151	17.4047	34.5516	45.3131	153.845	525.161	158.031	213.241
ENSMUSG00000002733	124.407	-1.53932	0.283446	-5.43074	5.61208e-08	3.98671e-06	Plekha3	2	76505625	76527172	protein_coding	257.943	141.171	267.055	222.291	84.6145	77.2296	78.1568	66.3936
ENSMUSG00000001761	5.99362	18.9124	3.54368	5.33692	9.45371e-08	6.67349e-06	Smo	6	29735502	29761364	protein_coding	0	0	0	0	16.4833	0	0	17.9653
ENSMUSG00000032020	486.056	1.83385	0.344031	5.33047	9.79594e-08	6.87185e-06	Ubash3b	9	40922394	41072993	protein_coding	134.13	187.584	177.797	201.771	469.226	703.893	514.461	812.345
ENSMUSG00000027506	2115.54	1.13032	0.212251	5.32541	1.00724e-07	7.02191e-06	Tpd52	3	8990653	9069783	protein_coding	1144.33	1824.59	1024.31	1131.12	2653.82	3505.12	2073.3	2983.02
ENSMUSG00000051159	14.1814	7.83177	1.47107	5.32386	1.01585e-07	7.03824e-06	Cited1	X	101290987	101295787	protein_coding	0	0	0	0	27.4722	46.3378	25.766	45.3039
ENSMUSG00000041378	6.59393	18.7703	3.52828	5.31997	1.03786e-07	7.14662e-06	Cldn5	16	18595597	18597012	protein_coding	0	0	0	0	5.49445	0	27.4837	0
ENSMUSG00000026480	1195	1.09464	0.206379	5.30401	1.13287e-07	7.75324e-06	Ncf2	1	152675945	152712742	protein_coding	843.238	864.432	500.998	493.314	1199.99	1568.86	1563.99	1432.54
ENSMUSG00000011008	289.555	1.50189	0.283598	5.29586	1.18461e-07	8.00965e-06	Mcoln2	3	145855588	145901268	protein_coding	107.867	194.352	122.37	130.809	353.843	411.523	465.505	340.56
ENSMUSG00000078566	205.553	2.56378	0.484016	5.29688	1.17796e-07	8.00965e-06	Bnip3	7	138492565	138511248	protein_coding	82.5417	90.891	15.1163	26.5039	340.656	450.138	250.789	224.957
ENSMUSG00000002897	271.416	2.41808	0.458368	5.27541	1.3246e-07	8.90255e-06	Il17ra	6	120440208	120464520	protein_coding	47.8366	116.031	64.7843	71.8169	179.119	345.327	487.836	591.293
ENSMUSG00000001666	669.774	1.50227	0.285602	5.26001	1.4405e-07	9.62392e-06	Ddt	10	75607064	75609248	protein_coding	371.437	175.981	315.283	206.046	784.607	668.588	843.406	731.892
ENSMUSG00000037012	1053.37	1.45404	0.276966	5.2499	1.52184e-07	1.01072e-05	Hk1	10	62104634	62215687	protein_coding	549.652	626.568	423.257	508.703	1346.14	1459.64	1194.68	1773.1
ENSMUSG00000032849	102.855	2.31255	0.442621	5.22467	1.74465e-07	1.15188e-05	Abcc4	14	118720104	118943631	protein_coding	25.3253	38.677	48.9481	38.4734	135.163	276.923	136.56	205.43
ENSMUSG00000020227	139.372	2.83717	0.543603	5.21919	1.79707e-07	1.17955e-05	Irak3	10	119977553	120038035	protein_coding	26.2633	1.93385	35.9913	27.3588	119.779	209.623	225.023	103.886
ENSMUSG00000044098	478.745	1.72323	0.331647	5.196	2.03626e-07	1.32878e-05	Rsbn1	3	103821436	103873952	protein_coding	138.82	180.815	115.892	172.703	404.391	335.397	675.928	589.731
ENSMUSG00000033352	167.369	1.56944	0.302694	5.18491	2.16123e-07	1.40217e-05	Map2k4	11	65579069	65679123	protein_coding	112.557	97.6595	48.9481	64.1223	278.019	265.89	239.624	173.404
ENSMUSG00000004730	982.746	1.38404	0.267795	5.16828	2.36257e-07	1.51654e-05	Adgre1	17	57665691	57790527	protein_coding	512.133	660.41	369.99	289.833	1243.94	1047.01	1348.42	1139.63
ENSMUSG00000044103	228.313	2.96	0.572741	5.16813	2.36452e-07	1.51654e-05	Il1f9	2	24076488	24083580	protein_coding	81.6037	8.70233	25.1939	12.8245	389.007	191.971	247.353	168.718
ENSMUSG00000033730	18.3363	6.65312	1.28837	5.16399	2.41738e-07	1.54163e-05	Egr3	14	70314652	70320063	protein_coding	0	0	0	0.854963	35.1645	46.3378	12.0241	12.4976
ENSMUSG00000013921	30.9716	8.01949	1.5582	5.14664	2.65196e-07	1.68167e-05	Clip3	7	29991153	30007792	protein_coding	0	0	0	0	12.0878	114.741	18.8951	19.5275
ENSMUSG00000026822	8818.04	2.36636	0.460261	5.14135	2.72773e-07	1.72e-05	Lcn2	2	32274645	32278264	protein_coding	2305.54	290.078	2054.38	2858.14	14762.5	5023.23	9144.35	9787.2
ENSMUSG00000027333	480.328	2.01519	0.3936	5.11989	3.05711e-07	1.90628e-05	Smox	2	131333416	131367842	protein_coding	131.316	192.418	130.288	94.9009	605.488	292.369	975.672	343.684
ENSMUSG00000031155	60.13	3.62801	0.708537	5.12042	3.0486e-07	1.90628e-05	Pim2	X	7744501	7749671	protein_coding	3.75189	0	8.6379	16.2443	89.0101	34.2017	86.7455	147.628
ENSMUSG00000020108	671.631	2.33105	0.456178	5.10995	3.22238e-07	1.99823e-05	Ddit4	10	59785491	59787656	protein_coding	162.269	134.403	41.7499	57.2826	843.947	401.594	361.583	380.396
ENSMUSG00000097418	16.5017	7.37771	1.44645	5.10056	3.38653e-07	2.08849e-05	Mir155hg	16	84500055	84512133	lncRNA	0	0	0	0	56.0434	0	23.1894	26.5574
ENSMUSG00000097134	18.8837	4.41378	0.868063	5.08462	3.68355e-07	2.25924e-05	1110002J07Rik	10	66748268	66756037	lncRNA	1.87595	0	0.719825	1.70993	20.8789	25.3754	18.0362	27.3385
ENSMUSG00000054215	15.7647	6.96218	1.37079	5.07895	3.79526e-07	2.31511e-05	Sprr2k	3	92339889	92341232	protein_coding	0	0	0	0	36.2634	13.2394	20.6128	9.37321
ENSMUSG00000026525	134.9	2.85938	0.568647	5.0284	4.94586e-07	2.98454e-05	Opn3	1	175489987	175520342	protein_coding	26.2633	0	23.7542	30.7787	157.141	126.877	208.704	96.0754
ENSMUSG00000028268	41.8822	3.48975	0.694992	5.02128	5.13288e-07	3.06444e-05	Gbp3	3	142265787	142278970	protein_coding	1.87595	0	14.3965	9.4046	49.45	83.8493	83.31	78.8912
ENSMUSG00000029385	117.999	2.67434	0.532917	5.0183	5.21319e-07	3.09592e-05	Ccng2	5	93415116	93424090	protein_coding	30.9531	27.0739	28.793	33.3436	124.175	290.163	188.951	164.031
ENSMUSG00000008658	87.743	2.18533	0.436431	5.00728	5.52052e-07	3.26117e-05	Rbfox1	16	5703219	7229390	protein_coding	33.767	12.57	24.4741	27.3588	137.361	65.0935	145.148	99.1998
ENSMUSG00000032288	250.102	-1.81283	0.362603	-4.99949	5.74834e-07	3.37798e-05	Imp3	9	56844759	56845682	protein_coding	682.845	367.432	529.791	507.848	149.449	120.258	155.455	168.718
ENSMUSG00000005125	2191.08	2.11073	0.423231	4.98719	6.12652e-07	3.58146e-05	Ndrg1	15	66801167	66841489	protein_coding	823.541	1405.91	847.234	738.688	2762.61	5033.16	2919.29	5762.18
ENSMUSG00000042312	619.168	1.6272	0.326729	4.98029	6.34889e-07	3.68613e-05	S100a13	3	90421742	90431888	protein_coding	297.338	229.161	239.702	280.428	645.048	513.025	906.962	1166.18
ENSMUSG00000049719	97.6746	3.32341	0.667403	4.97961	6.37126e-07	3.68613e-05	Prss46	9	110673574	110685590	protein_coding	2.81392	36.7432	7.19825	3.41985	143.955	80.5394	160.608	112.479
ENSMUSG00000035443	175.362	-2.08991	0.420623	-4.96859	6.74412e-07	3.88185e-05	Thyn1	9	26911006	26918632	protein_coding	255.129	236.897	399.503	421.497	62.6367	31.9951	78.1568	134.349
ENSMUSG00000015340	4805.7	1.31394	0.264921	4.95973	7.05898e-07	4.03269e-05	Cybb	X	9301491	9354010	protein_coding	2827.05	1795.58	2252.33	2646.11	7729.59	5105.98	5421.16	5415.37
ENSMUSG00000025025	222.341	1.58295	0.319195	4.95921	7.07804e-07	4.03269e-05	Mxi1	19	53298949	53364241	protein_coding	107.867	128.601	64.7843	115.42	328.568	332.087	237.047	348.371
ENSMUSG00000026896	141.759	1.89282	0.382029	4.95464	7.24649e-07	4.10781e-05	Ifih1	2	62426142	62476599	protein_coding	42.2088	58.0156	70.5429	50.4428	221.976	274.717	187.233	139.817
ENSMUSG00000002847	74.2815	2.16495	0.43714	4.95255	7.32485e-07	4.1107e-05	Pla1a	16	38216479	38253507	protein_coding	22.5114	32.8755	10.7974	18.8092	93.4056	112.535	93.6164	78.8912
ENSMUSG00000025804	232.086	2.97709	0.601019	4.9534	7.2928e-07	4.1107e-05	Ccr1	9	123762161	123768729	protein_coding	43.1468	38.677	53.9869	37.6184	159.339	483.237	595.194	128.882
ENSMUSG00000037411	1210.93	3.01086	0.610056	4.93538	7.99944e-07	4.46695e-05	Serpine1	5	137090358	137101122	protein_coding	128.502	650.741	46.0688	51.2978	1414.27	2246.28	1460.07	1938.69
ENSMUSG00000058966	12.8338	20.743	4.20805	4.92936	8.25004e-07	4.58408e-05	Tlcd3b	7	126396840	126429391	protein_coding	0	0	0	0	2.19778	99.2952	0	14.8409
ENSMUSG00000061613	284.363	-1.20412	0.244499	-4.92484	8.44306e-07	4.66822e-05	U2af1	17	31866055	31877866	protein_coding	435.22	334.556	579.459	518.963	183.515	197.487	181.221	248.39
ENSMUSG00000015568	1139.35	-1.3401	0.272194	-4.92332	8.50873e-07	4.68147e-05	Lpl	8	69333143	69360100	protein_coding	1877.82	1300.52	2610.81	2263.94	936.254	625.56	909.539	710.021
ENSMUSG00000004264	712.326	-1.05687	0.214942	-4.91699	8.78856e-07	4.78849e-05	Phb2	6	124689299	124693913	protein_coding	1088.99	791.912	915.617	1115.73	581.313	368.495	436.304	494.437
ENSMUSG00000021266	118.203	-3.39498	0.690385	-4.91751	8.76509e-07	4.78849e-05	Wars	12	108825956	108860100	protein_coding	226.99	263.971	249.779	224	14.2856	23.1689	36.9312	17.1842
ENSMUSG00000027309	62.2335	2.51045	0.512829	4.89529	9.8159e-07	5.3224e-05	4930402H24Rik	2	130548120	130748326	protein_coding	13.1316	5.80156	23.7542	31.6336	75.8234	145.633	54.1086	150.752
ENSMUSG00000026628	1066.19	1.61862	0.331381	4.88446	1.0371e-06	5.58704e-05	Atf3	1	190902493	190950236	protein_coding	766.324	618.833	351.275	328.306	1269.22	1714.5	1908.4	1445.04
ENSMUSG00000044117	12.1205	20.5458	4.20773	4.88286	1.04559e-06	5.58841e-05	Bmerb1	16	13804468	13919364	protein_coding	0	0	0	0	0	137.91	0	0
ENSMUSG00000054766	1387.97	-1.30849	0.269383	-4.85737	1.18956e-06	6.32777e-05	Set	2	29947390	29962589	protein_coding	2538.16	2045.05	1960.08	2240.86	1137.35	799.878	943.035	667.06
ENSMUSG00000003949	12.3813	20.3843	4.20846	4.84365	1.27478e-06	6.7491e-05	Hlf	11	90227362	90281721	protein_coding	0	0	0	0	20.8789	76.1263	0	0
ENSMUSG00000020400	712.607	1.68874	0.348817	4.84134	1.28967e-06	6.7959e-05	Tnip1	11	54801611	54853743	protein_coding	555.28	308.449	139.646	183.817	739.553	987.436	1156.89	938.883
ENSMUSG00000034880	192.507	-1.15615	0.239221	-4.83298	1.34503e-06	7.05447e-05	Mrpl34	8	71917603	71918391	protein_coding	290.772	273.64	236.822	244.52	153.845	112.535	94.4753	109.354
ENSMUSG00000059146	10.7017	20.2979	4.2081	4.82352	1.41044e-06	7.36315e-05	Ntrk3	7	77825707	78387760	protein_coding	0	0	0	0	0	113.638	0	0
ENSMUSG00000026883	14.1691	20.2787	4.20806	4.81901	1.44269e-06	7.49667e-05	Dab2ip	2	35448278	35621006	protein_coding	0	0	0	0	35.1645	76.1263	0	4.68661
ENSMUSG00000008859	1226.83	1.67572	0.348138	4.81339	1.48392e-06	7.67536e-05	Rala	13	18055156	18118824	protein_coding	377.065	627.535	618.33	551.451	1096.69	1597.55	1496.14	2755.72
ENSMUSG00000027698	325.405	-1.27462	0.265304	-4.80438	1.55234e-06	7.9924e-05	Nceh1	3	27237114	27338757	protein_coding	496.188	771.607	510.356	479.635	215.382	240.515	219.011	257.763
ENSMUSG00000078763	139.343	3.57573	0.74678	4.78819	1.68293e-06	8.62522e-05	Slfn1	11	83007675	83013496	protein_coding	12.1937	5.80156	10.7974	24.7939	158.24	63.9902	365.877	51.5527
ENSMUSG00000056501	390.35	1.66678	0.348316	4.78527	1.70761e-06	8.71191e-05	Cebpb	2	167530835	167532338	protein_coding	153.828	217.558	187.874	193.222	392.304	872.694	556.545	567.86
ENSMUSG00000015243	82.8417	2.57002	0.537947	4.77746	1.77527e-06	9.01613e-05	Abca1	4	53030787	53159895	protein_coding	5.62784	34.8093	22.3146	17.0993	112.087	124.671	109.935	127.319
ENSMUSG00000025161	1225.29	1.10605	0.232351	4.76023	1.93373e-06	9.77665e-05	Slc16a3	11	120839306	120851694	protein_coding	587.171	819.953	572.261	731.849	1527.46	1564.45	1286.58	1456.75
ENSMUSG00000035640	9.99754	19.9665	4.2086	4.74422	2.09313e-06	0.000104881	Cbarp	10	79966285	79976669	protein_coding	0	0	0	0	0	91.5722	0	0
ENSMUSG00000029207	389.019	1.3875	0.292647	4.7412	2.12454e-06	0.000105982	Apbb2	5	66456046	66776127	protein_coding	170.711	316.185	142.525	216.306	493.402	648.729	415.691	652.219
ENSMUSG00000021811	75.3907	-2.42455	0.51158	-4.73935	2.1441e-06	0.000106484	Dnajc9	14	20434706	20438978	protein_coding	254.191	44.4786	156.922	143.634	35.1645	15.4459	24.0482	36.7117
ENSMUSG00000091955	232.664	1.64943	0.348419	4.73404	2.20099e-06	0.000108828	Gm9844	7	24561638	24562122	protein_coding	89.1075	97.6595	90.698	99.1758	282.415	199.694	372.748	325.719
ENSMUSG00000023845	154.325	1.50246	0.317961	4.72529	2.29791e-06	0.000113122	Lnpep	17	17741672	17845312	protein_coding	45.0227	67.6848	125.25	84.6414	201.097	322.158	171.773	223.395
ENSMUSG00000020610	268.87	1.69752	0.35945	4.72254	2.3292e-06	0.000114161	Amz2	11	109316772	109343639	protein_coding	165.083	104.428	95.0169	123.115	241.756	558.26	303.18	477.253
ENSMUSG00000028300	421.657	1.49716	0.317283	4.71868	2.37381e-06	0.000115842	C9orf72	4	35191285	35226175	protein_coding	218.548	259.136	196.512	257.344	527.467	892.553	491.271	717.832
ENSMUSG00000044447	102.977	1.83334	0.388807	4.71529	2.41372e-06	0.000117279	Dock5	14	67989584	68170891	protein_coding	66.5961	37.7101	23.7542	29.9237	105.493	169.905	127.971	157.001
ENSMUSG00000049775	15598.1	1.87553	0.397841	4.71427	2.42579e-06	0.000117358	Tmsb4x	X	165990089	165992311	protein_coding	5423.36	5921.45	9634.86	5564.96	13709.8	36592.5	16543.5	30558.2
ENSMUSG00000046245	88.2064	1.76176	0.374125	4.70902	2.48909e-06	0.000119904	Pilra	5	137820214	137834543	protein_coding	45.9607	37.7101	49.6679	18.8092	115.383	184.248	91.0398	126.538
ENSMUSG00000043388	9.62276	19.7512	4.20904	4.69257	2.69798e-06	0.000129411	Tmem130	5	144672725	144698628	protein_coding	0	0	0	0	1.09889	61.7837	15.4596	0
ENSMUSG00000010406	1213.18	1.47201	0.313862	4.68998	2.73237e-06	0.000130143	Mrpl52	14	54664366	54667213	protein_coding	478.366	489.265	752.937	635.238	948.342	1565.55	1664.48	2357.36
ENSMUSG00000043670	8.96755	19.7408	4.20943	4.68967	2.73643e-06	0.000130143	Diras1	10	80855423	80861496	protein_coding	0	0	0	0	0	69.5066	0	0
ENSMUSG00000042810	8.72003	19.7173	4.20942	4.68408	2.81221e-06	0.000133182	Krba1	6	48372520	48396715	protein_coding	0	0	0	0	0	37.5115	0	32.0251
ENSMUSG00000000078	823.694	1.46577	0.313475	4.67586	2.92728e-06	0.000138049	Klf6	13	5911481	5920393	protein_coding	271.074	551.148	290.809	398.413	1064.82	1090.04	1052.97	965.441
ENSMUSG00000095115	786.548	1.08187	0.23199	4.66343	3.10987e-06	0.000146047	Itpripl2	7	118084334	118091198	protein_coding	533.707	558.883	379.348	328.306	809.882	1066.87	873.467	1057.61
ENSMUSG00000015850	53.0273	2.46241	0.531246	4.63516	3.56665e-06	0.0001668	Adamtsl4	3	95583511	95595228	protein_coding	19.6974	4.83463	16.556	7.69467	32.9667	52.9574	55.8263	127.319
ENSMUSG00000047884	388.849	2.26204	0.489317	4.62286	3.7849e-06	0.000176273	Klk9	7	43441315	43446181	protein_coding	120.999	32.8755	60.4653	61.5574	665.927	168.802	188.092	300.724
ENSMUSG00000117621	427.497	-1.59558	0.346825	-4.60053	4.21423e-06	0.000194652	Hspe1-rs1	18	47245206	47245720	protein_coding	1012.07	513.438	662.959	667.726	345.051	129.084	258.519	212.459
ENSMUSG00000003283	634.912	1.11672	0.243085	4.59397	4.34892e-06	0.000198085	Hck	2	152950388	152993361	protein_coding	546.838	335.523	344.076	264.184	772.52	965.37	764.391	729.548
ENSMUSG00000038845	140.644	-1.8081	0.393508	-4.59484	4.33085e-06	0.000198085	Phb	11	95557783	95571599	protein_coding	211.044	279.442	191.473	261.619	75.8234	50.7509	83.31	59.3637
ENSMUSG00000042354	186.771	-1.93302	0.420819	-4.59348	4.35913e-06	0.000198085	Gnl3	14	30734390	30741109	protein_coding	440.847	384.837	412.46	421.497	84.6145	126.877	90.1809	132.787
ENSMUSG00000069237	269.608	1.51092	0.328898	4.5939	4.35044e-06	0.000198085	Fam8a1	13	46822998	46831532	protein_coding	125.688	56.0817	174.917	122.26	410.985	310.022	291.156	356.182
ENSMUSG00000028069	95.9445	-2.17301	0.473275	-4.59143	4.40225e-06	0.000199237	Gpatch4	3	87950415	87963300	protein_coding	212.92	181.782	120.931	161.588	38.4611	17.6525	66.9915	26.5574
ENSMUSG00000038151	12.1094	7.26277	1.58278	4.58862	4.4618e-06	0.000200317	Prdm1	10	44313173	44404497	protein_coding	0	0	0	0	9.89001	72.8165	4.29433	10.9354
ENSMUSG00000041057	296.742	-1.49165	0.32502	-4.58939	4.44534e-06	0.000200317	Wdr43	17	71922890	71966026	protein_coding	578.73	498.934	414.619	489.894	195.602	125.774	227.599	155.439
ENSMUSG00000027340	176.594	1.74074	0.379923	4.58183	4.60934e-06	0.000206117	Slc23a2	2	131894416	131987028	protein_coding	68.4721	124.733	89.2583	64.9772	131.867	472.204	281.708	274.948
ENSMUSG00000104268	55.5432	2.81183	0.614938	4.57254	4.81852e-06	0.000214616	Gm37750	9	103930526	103930654	TEC	8.44176	8.70233	15.8362	12.8245	148.35	70.6099	47.2376	57.8015
ENSMUSG00000032846	191.413	1.61694	0.35429	4.56388	5.02161e-06	0.000222777	Zswim6	13	107861152	108026598	protein_coding	74.0999	75.4202	84.9394	119.695	192.306	361.876	224.164	308.535
ENSMUSG00000079056	9.68374	19.1996	4.21125	4.55911	5.13703e-06	0.000227	Kcnip3	2	127298418	127364014	protein_coding	0	0	0	0	12.0878	30.8918	0	2.3433
ENSMUSG00000027646	156.813	1.9798	0.434589	4.55557	5.22437e-06	0.000229954	Src	2	157260364	157313782	protein_coding	38.4569	92.8249	66.2239	41.8932	361.535	142.323	335.817	104.668
ENSMUSG00000114980	42.4842	3.02277	0.664232	4.55078	5.34479e-06	0.000234336	4933432I03Rik	14	103224848	103271239	lncRNA	16.8835	15.4708	3.59913	0.854963	52.7467	56.2673	92.7575	92.951
ENSMUSG00000030287	461.845	1.13972	0.251175	4.53754	5.69142e-06	0.000248116	Itpr2	6	146009797	146403721	protein_coding	242.935	235.93	268.495	282.138	401.095	721.545	565.993	580.358
ENSMUSG00000031730	22.8779	-3.19908	0.705094	-4.5371	5.7033e-06	0.000248116	Dhodh	8	110317975	110335305	protein_coding	51.5885	47.3794	44.6292	46.168	10.9889	0	3.43546	6.24881
ENSMUSG00000027546	98.2829	2.97877	0.657075	4.53338	5.80478e-06	0.000251556	Atp9a	2	168476358	168584329	protein_coding	28.1392	40.6109	1.43965	23.084	160.438	226.172	112.511	231.987
ENSMUSG00000039323	17.4206	19.0394	4.21056	4.52183	6.13077e-06	0.000264259	Igfbp2	1	72863662	72891633	protein_coding	0	0	0	0	26.3734	0	25.766	0
ENSMUSG00000040430	145.958	1.72429	0.381367	4.52134	6.145e-06	0.000264259	Pitpnc1	11	107098718	107361525	protein_coding	35.643	45.4455	69.1032	82.0765	217.58	155.562	118.524	277.291
ENSMUSG00000018446	534.537	-1.7044	0.377529	-4.51463	6.3426e-06	0.000271715	C1qbp	11	70868662	70873852	protein_coding	989.562	923.414	912.738	1429.5	531.863	296.782	216.434	261.669
ENSMUSG00000030830	23.7609	3.98651	0.883357	4.51291	6.39441e-06	0.000272893	Itgal	7	126895432	126934310	protein_coding	0	0	4.31895	5.12978	12.0878	91.5722	26.6248	24.9952
ENSMUSG00000019929	322.852	2.47699	0.549788	4.50535	6.62631e-06	0.000281719	Dcn	10	97315471	97354005	protein_coding	53.4645	119.899	37.4309	6.83971	303.294	377.322	153.737	374.147
ENSMUSG00000037625	15.832	-6.29788	1.40073	-4.49615	6.91964e-06	0.000293079	Cldn11	3	31204069	31218473	protein_coding	15.0076	57.0486	43.1895	35.0535	1.09889	0	0.858866	0
ENSMUSG00000027580	93.8901	2.53488	0.564009	4.49439	6.97711e-06	0.000294403	Helz2	2	180869408	180883820	protein_coding	19.6974	29.0078	20.1551	28.2138	130.768	172.112	182.08	77.329
ENSMUSG00000002602	15.2925	18.9169	4.2112	4.49204	7.05442e-06	0.00029655	Axl	7	25456698	25488130	protein_coding	0	0	0	0	0	0	21.4716	24.2141
ENSMUSG00000020220	58.5637	2.26781	0.505484	4.48642	7.24287e-06	0.00030331	Vps13d	4	144699192	144921575	protein_coding	15.9455	9.66926	24.4741	32.4886	95.6034	139.013	66.1327	99.1998
ENSMUSG00000030786	557.143	1.39688	0.311412	4.48565	7.26929e-06	0.00030331	Itgam	7	127661812	127717663	protein_coding	240.121	346.159	334.719	275.298	567.027	1094.45	566.852	922.48
ENSMUSG00000042207	62.9586	2.21932	0.495806	4.47618	7.59909e-06	0.000315897	Kdm5b	1	134487909	134563023	protein_coding	19.6974	17.4047	6.47843	29.9237	120.878	83.8493	56.6852	79.6723
ENSMUSG00000052397	161.038	1.48798	0.334379	4.44998	8.5879e-06	0.000355685	Ezr	17	7005440	7050183	protein_coding	57.2164	58.0156	66.9437	93.191	119.779	250.445	166.62	235.892
ENSMUSG00000025068	170.098	-1.99615	0.450383	-4.43211	9.33168e-06	0.000385069	Gsto1	19	47843409	47853229	protein_coding	361.12	322.953	295.848	365.069	137.361	101.502	63.5561	35.9306
ENSMUSG00000035754	98.7718	-1.80386	0.408238	-4.41866	9.93168e-06	0.000408327	Wdr18	10	79795986	79806037	protein_coding	267.322	93.7918	179.236	169.283	62.6367	18.7558	52.3908	68.7369
ENSMUSG00000020592	476.619	1.6334	0.369862	4.41623	1.00439e-05	0.000411434	Sdc1	12	8821323	8843715	protein_coding	229.803	324.887	127.409	129.954	545.049	527.368	1001.44	442.103
ENSMUSG00000029254	456.568	1.17443	0.266685	4.40379	1.06377e-05	0.000434174	Stap1	5	86219605	86253984	protein_coding	207.292	224.327	290.089	306.077	568.126	736.991	555.686	461.631
ENSMUSG00000052310	488.229	1.02254	0.232404	4.39986	1.08321e-05	0.000438914	Slc39a1	3	90155479	90160919	protein_coding	325.477	234.963	377.188	265.894	517.577	603.494	702.552	622.537
ENSMUSG00000057497	87.5468	-1.93284	0.439224	-4.40058	1.0796e-05	0.000438914	Fam136a	6	86342628	86347040	protein_coding	98.4872	162.444	95.0169	254.779	37.3623	34.2017	40.3667	47.6472
ENSMUSG00000006442	78.9184	-3.1424	0.71584	-4.38981	1.13451e-05	0.000456405	Srm	4	148675960	148679450	protein_coding	188.533	65.751	191.473	226.565	47.2523	0	20.6128	8.59211
ENSMUSG00000026664	331.603	1.73791	0.395826	4.39058	1.13048e-05	0.000456405	Phyh	2	4923830	4943541	protein_coding	121.937	82.1887	210.189	169.283	324.173	753.54	303.18	568.642
ENSMUSG00000012519	164.427	1.18215	0.270192	4.37522	1.2131e-05	0.000486278	Mlkl	8	112038429	112064809	protein_coding	78.7898	105.395	84.9394	145.344	224.174	212.933	272.261	230.425
ENSMUSG00000019564	136.37	1.64987	0.377725	4.3679	1.25444e-05	0.000501062	Arid3a	10	79762877	79790852	protein_coding	75.0379	78.321	54.7067	39.3283	265.931	197.487	145.148	167.156
ENSMUSG00000025130	7385.77	1.43399	0.328736	4.36214	1.28799e-05	0.000510825	P4hb	11	120451124	120464079	protein_coding	3617.76	5802.52	3141.32	2157.93	6946.08	10454.7	10722.1	11645.4
ENSMUSG00000023951	190.808	2.48717	0.570961	4.35611	1.32394e-05	0.000523238	Vegfa	17	46327919	46343295	protein_coding	120.061	48.3463	47.5085	43.6031	343.953	607.907	173.491	328.844
ENSMUSG00000049932	111.921	-1.65449	0.379916	-4.35489	1.33136e-05	0.000524322	H2ax	9	44245991	44247374	protein_coding	198.85	114.097	288.65	296.672	61.5378	75.023	73.8625	74.9857
ENSMUSG00000027133	124.035	-1.74117	0.399974	-4.35321	1.34156e-05	0.000526493	Nop10	2	112092271	112093614	protein_coding	251.377	195.319	253.378	237.68	93.4056	31.9951	79.0157	75.7668
ENSMUSG00000028633	71.6823	-2.27748	0.523626	-4.34944	1.36487e-05	0.000533775	Ctps	4	120397065	120427473	protein_coding	93.7973	155.675	113.013	142.779	27.4722	33.0984	9.44753	34.3684
ENSMUSG00000083011	245.319	-1.37598	0.316481	-4.34775	1.3754e-05	0.000536023	Gm12816	4	112812272	112813483	processed_pseudogene	328.291	213.691	485.162	279.573	110.988	104.812	135.701	151.534
ENSMUSG00000026177	1337.82	1.21746	0.280304	4.34336	1.4032e-05	0.000544966	Slc11a1	1	74414354	74425221	protein_coding	702.542	875.068	810.523	519.818	1389	1927.43	2037.23	1408.33
ENSMUSG00000031444	72.9238	2.95591	0.680955	4.34082	1.41951e-05	0.000549399	F10	8	13087308	13106676	protein_coding	0	13.537	25.9137	7.69467	75.8234	35.305	121.959	135.912
ENSMUSG00000005533	13.1077	7.46656	1.72219	4.3355	1.45428e-05	0.000560921	Igf1r	7	67602575	67883416	protein_coding	0	0	0	0	17.5822	80.5394	14.6007	0
ENSMUSG00000020053	213.813	-2.36221	0.544952	-4.33471	1.45954e-05	0.000561023	Igf1	10	87694127	87772904	protein_coding	356.43	307.482	832.838	676.276	49.45	68.4034	121.959	181.997
ENSMUSG00000015944	131.625	1.65368	0.381743	4.33191	1.47821e-05	0.00056367	Castor2	5	134128550	134173182	protein_coding	20.6354	86.0564	69.1032	83.7864	197.8	269.2	175.209	175.748
ENSMUSG00000016496	405.795	2.33695	0.539534	4.33142	1.48149e-05	0.00056367	Cd274	19	29344855	29365495	protein_coding	81.6037	232.062	30.2327	56.4276	396.699	455.655	600.347	565.517
ENSMUSG00000025959	226.247	1.35287	0.312254	4.3326	1.47361e-05	0.00056367	Klf7	1	64068606	64161441	protein_coding	73.1619	129.568	92.8574	160.733	375.82	240.515	224.164	324.938
ENSMUSG00000037172	146.621	2.17539	0.503303	4.32223	1.54461e-05	0.0005857	Dennd11	6	40378309	40413069	protein_coding	49.7126	79.2879	26.6335	24.7939	229.668	248.238	108.217	226.519
ENSMUSG00000056666	74.678	-3.24307	0.752037	-4.31238	1.61509e-05	0.000610364	Retsat	6	72575458	72585408	protein_coding	188.533	134.403	224.585	235.97	23.0767	0	33.4958	25.7763
ENSMUSG00000020176	10.7634	18.1595	4.21431	4.30902	1.63979e-05	0.000615637	Grb10	11	11880508	11988683	protein_coding	0	0	0	0	16.4833	12.1361	0	0
ENSMUSG00000051439	7603.87	1.28956	0.299272	4.30899	1.64002e-05	0.000615637	Cd14	18	36858120	36859851	protein_coding	4910.29	3236.3	3096.69	2868.4	7674.65	8251.43	12241.4	6327.7
ENSMUSG00000030718	192.603	1.3457	0.312422	4.30732	1.65241e-05	0.000616169	Ppme1	7	99975944	100021514	protein_coding	105.991	143.105	69.1032	81.2215	308.788	254.858	248.212	201.524
ENSMUSG00000086841	307.536	-1.35423	0.314383	-4.30757	1.65059e-05	0.000616169	2410006H16Rik	11	62493703	62495633	lncRNA	562.784	616.899	521.153	364.214	150.548	225.069	256.801	174.967
ENSMUSG00000007029	83.8977	-2.39529	0.556201	-4.30651	1.6585e-05	0.000616389	Vars	17	35219963	35235298	protein_coding	129.44	51.2471	264.896	260.764	36.2634	12.1361	28.3426	57.0204
ENSMUSG00000050953	28.3663	3.5706	0.82935	4.3053	1.66759e-05	0.000617722	Gja1	10	56253426	56278609	protein_coding	4.68987	0	2.8793	12.8245	105.493	83.8493	22.3305	32.0251
ENSMUSG00000026991	153.724	1.6033	0.37276	4.30116	1.69903e-05	0.000627299	Pkp4	2	58991194	59185552	protein_coding	52.5265	35.7763	71.9825	106.87	259.338	209.623	127.112	217.927
ENSMUSG00000001542	785.171	1.11268	0.260201	4.27622	1.90094e-05	0.000699545	Ell2	13	75854876	75920483	protein_coding	584.357	393.539	518.274	402.688	806.585	1255.53	943.894	1100.57
ENSMUSG00000097558	10.125	6.64424	1.55615	4.26968	1.95757e-05	0.000718031	Gm26902	19	34452208	34458946	lncRNA	0	0	0	0	9.89001	29.7886	15.4596	8.59211
ENSMUSG00000024679	456.254	1.03941	0.243881	4.26195	2.02649e-05	0.000740889	Ms4a6d	19	11563968	11582213	protein_coding	300.151	333.589	212.348	188.092	475.819	466.687	720.589	459.287
ENSMUSG00000020010	11.6946	6.42517	1.51154	4.25075	2.13055e-05	0.000774866	Vnn3	10	23727360	23745741	protein_coding	0	0	0	0	6.59334	2.20656	19.7539	25.7763
ENSMUSG00000024539	200.573	2.00038	0.470626	4.25047	2.13323e-05	0.000774866	Ptpn2	18	67798581	67857665	protein_coding	53.4645	104.428	72.7023	58.1375	197.8	399.387	249.071	308.535
ENSMUSG00000074743	13.2746	6.23328	1.46713	4.24862	2.15092e-05	0.00077877	Thbd	2	148246386	148250108	protein_coding	0	0	0.719825	0	26.3734	37.5115	5.1532	10.1543
ENSMUSG00000022114	11.2804	5.92434	1.39593	4.244	2.1957e-05	0.000792428	Spry2	14	106129381	106134253	protein_coding	0	0	0	1.70993	34.0656	40.8214	18.0362	13.2787
ENSMUSG00000035778	279.193	1.56204	0.370751	4.21317	2.5181e-05	0.00090587	Ggta1	2	35290191	35353243	protein_coding	105.053	245.599	101.495	81.2215	407.688	399.387	362.441	403.048
ENSMUSG00000038936	62.0692	1.68516	0.40079	4.20458	2.61562e-05	0.000937945	Sccpdh	1	179495775	179514754	protein_coding	46.8987	16.4377	18.7155	29.9237	76.9223	120.258	83.31	78.8912
ENSMUSG00000028649	195.218	1.21877	0.290276	4.19868	2.6848e-05	0.000959689	Macf1	4	123243426	123578153	protein_coding	136.944	104.428	123.09	101.741	272.525	360.773	225.023	228.081
ENSMUSG00000068101	33.6953	-4.24049	1.01113	-4.19383	2.74289e-05	0.00097734	Cenpm	15	82117980	82128949	protein_coding	30.9531	24.1731	101.495	146.199	1.09889	0	4.29433	10.1543
ENSMUSG00000044330	1138.82	1.23907	0.296094	4.18471	2.85536e-05	0.0010142	Gm9790	3	85823090	85823377	processed_pseudogene	552.466	595.626	623.368	450.566	993.396	1319.52	1432.59	1498.93
ENSMUSG00000075279	760.176	-1.23537	0.295822	-4.17606	2.96605e-05	0.00105019	Mrpl23-ps1	2	74421674	74422253	processed_pseudogene	1305.66	690.385	1279.85	1209.77	627.466	287.956	431.151	558.487
ENSMUSG00000044786	90.9974	2.49402	0.598303	4.16848	3.06632e-05	0.00107888	Zfp36	7	28076209	28079678	protein_coding	11.2557	19.3385	8.6379	36.7634	82.4167	121.361	114.229	109.354
ENSMUSG00000029135	187.458	1.09813	0.264469	4.15219	3.29311e-05	0.00115371	Fosl2	5	32293145	32315186	protein_coding	93.7973	85.0895	77.7411	76.0918	185.712	221.759	127.112	178.091
ENSMUSG00000047557	192.104	1.70652	0.411036	4.15174	3.29955e-05	0.00115371	Lxn	3	67365331	67371259	protein_coding	99.4252	125.7	55.4265	62.4123	157.141	443.519	272.261	244.485
ENSMUSG00000026755	377.789	-1.20189	0.289619	-4.14991	3.32602e-05	0.00115936	Arpc5l	2	38895360	38905889	protein_coding	557.156	626.568	546.347	446.291	292.305	124.671	242.2	285.883
ENSMUSG00000049214	16.1365	6.34898	1.536	4.13347	3.57335e-05	0.00124171	Skint7	4	111830120	111845420	protein_coding	0	0	1.43965	0	34.0656	76.1263	10.3064	14.8409
ENSMUSG00000033933	149.114	1.6956	0.410514	4.13042	3.62101e-05	0.00125439	Vhl	6	113600920	113608594	protein_coding	36.581	117.965	70.5429	43.6031	168.13	228.379	225.882	246.828
ENSMUSG00000024737	17.5439	4.39575	1.06533	4.12617	3.68862e-05	0.00126997	Slc15a3	19	10817091	10836726	protein_coding	1.87595	0	1.43965	1.70993	47.2523	1.10328	26.6248	32.0251
ENSMUSG00000031029	1135.11	-1.14643	0.277822	-4.12648	3.68356e-05	0.00126997	Eif3f	7	108533624	108542158	protein_coding	1633.01	1386.57	1755.65	1727.88	650.543	475.514	900.092	909.983
ENSMUSG00000021457	425.259	1.29585	0.31438	4.12192	3.75728e-05	0.00128966	Syk	13	52737209	52802828	protein_coding	221.362	205.955	141.086	214.596	405.49	338.707	656.174	519.432
ENSMUSG00000037740	323.113	-1.03577	0.251999	-4.11023	3.95272e-05	0.0013526	Mrps26	2	130405662	130410615	protein_coding	429.592	383.87	434.774	695.085	219.778	318.848	176.926	233.549
ENSMUSG00000024621	290.545	-1.44145	0.351003	-4.10667	4.01402e-05	0.0013694	Csf1r	18	61233670	61265221	protein_coding	601.241	552.115	485.162	447.146	241.756	79.4362	213.858	231.987
ENSMUSG00000029373	796.709	1.15344	0.280987	4.10496	4.04382e-05	0.00137539	Pf4	5	90920294	90921242	protein_coding	507.444	621.733	339.757	339.421	1061.53	1298.56	844.265	817.032
ENSMUSG00000028965	45.8469	3.14006	0.765325	4.10291	4.07993e-05	0.00138348	Tnfrsf9	4	150999019	151030559	protein_coding	0.937973	29.9747	2.15948	5.98474	92.3068	54.0607	61.8383	132.006
ENSMUSG00000020328	199.646	-1.6517	0.402678	-4.10178	4.09988e-05	0.00138606	Nudcd2	11	40624494	40630873	protein_coding	287.02	273.64	546.347	384.734	98.9001	145.633	122.818	107.792
ENSMUSG00000024691	598.076	1.15225	0.281044	4.09988	4.13363e-05	0.0013897	Fam111a	19	12523104	12567132	protein_coding	358.306	252.368	280.732	540.337	995.594	762.366	693.964	731.111
ENSMUSG00000032238	10.1339	7.35132	1.7931	4.09978	4.13542e-05	0.0013897	Rora	9	68561068	69295528	protein_coding	0	0	0	0	14.2856	65.0935	4.29433	20.3086
ENSMUSG00000050092	9.71727	6.60138	1.61588	4.0853	4.40191e-05	0.00147484	Sprr2b	3	92223927	92225392	protein_coding	0	0	0	0	19.78	16.5492	5.1532	20.3086
ENSMUSG00000042485	75.2735	1.87696	0.460239	4.07823	4.53789e-05	0.00151587	Mustn1	14	30601157	30603567	protein_coding	32.8291	36.7432	22.3146	14.5344	74.7245	157.769	92.7575	64.8314
ENSMUSG00000038150	53.8061	1.87262	0.459903	4.07177	4.6658e-05	0.00155398	Ormdl3	11	98472082	98478194	protein_coding	26.2633	16.4377	26.6335	29.0688	80.219	107.018	65.2738	108.573
ENSMUSG00000026864	11059.7	-1.05158	0.258406	-4.06951	4.71124e-05	0.00156447	Hspa5	2	34661982	34667559	protein_coding	14431.7	14558	15236.5	17278	5638.4	7005.83	7037.55	9988.72
ENSMUSG00000019987	10.6723	6.56769	1.61584	4.06458	4.81191e-05	0.00159318	Arg1	10	24791119	24803382	protein_coding	0	0	0	0	8.79112	30.8918	13.7419	7.02991
ENSMUSG00000011179	1821.72	2.24411	0.554262	4.04883	5.14752e-05	0.001694	Odc1	12	17594795	17601506	protein_coding	567.474	205.955	1281.29	352.245	3465.9	4731.97	1120.82	2088.66
ENSMUSG00000048752	93.9567	3.29866	0.814849	4.04818	5.16169e-05	0.001694	Prss50	9	110687035	110693697	protein_coding	2.81392	13.537	5.7586	34.1985	90.109	39.7181	87.6043	335.873
ENSMUSG00000021607	185.833	-1.45267	0.359034	-4.04605	5.20884e-05	0.00170449	Mrpl36	13	73476632	73480297	protein_coding	389.259	249.467	277.852	273.588	123.076	35.305	140.854	134.349
ENSMUSG00000021990	64.4041	2.32208	0.574419	4.04248	5.28897e-05	0.00172568	Spata13	14	60871450	61002005	protein_coding	6.56581	11.6031	17.9956	25.6489	70.329	93.7788	65.2738	81.2345
ENSMUSG00000027763	368.598	-1.38604	0.343079	-4.04	5.34502e-05	0.00173389	Mbnl1	3	60380251	60537171	protein_coding	677.217	450.587	781.73	676.276	275.821	347.533	167.479	199.962
ENSMUSG00000035107	51.6697	2.3482	0.582616	4.03045	5.56702e-05	0.0018007	Dcbld2	16	58228806	58290090	protein_coding	10.3177	28.0409	7.19825	12.8245	68.1312	115.844	59.2618	52.3338
ENSMUSG00000027422	804.48	1.38535	0.344051	4.02658	5.65932e-05	0.00182529	Rrbp1	2	143789315	143853183	protein_coding	390.197	743.566	320.322	231.695	1293.39	850.629	997.143	1259.92
ENSMUSG00000032899	7.19382	6.46549	1.60733	4.0225	5.75833e-05	0.0018519	Styk1	6	131276105	131330560	protein_coding	0	0	0	0	31.8678	11.0328	11.1653	2.3433
ENSMUSG00000031807	344.947	-1.23861	0.308014	-4.0213	5.78782e-05	0.00185575	Pgls	8	72044820	72053736	protein_coding	559.032	665.245	482.283	518.108	295.601	122.464	273.119	250.733
ENSMUSG00000032215	140.364	-1.13386	0.282076	-4.01971	5.82694e-05	0.00185575	Rsl24d1	9	73020708	73030615	protein_coding	196.974	217.558	210.909	210.321	91.2079	129.084	86.7455	74.9857
ENSMUSG00000039735	153.142	1.59984	0.397909	4.02061	5.80476e-05	0.00185575	Fnbp1l	3	122332368	122413364	protein_coding	84.4176	39.644	95.0169	53.8627	203.295	232.792	190.668	202.305
ENSMUSG00000071041	461.679	-1.523	0.378919	-4.01933	5.83642e-05	0.00185575	Impdh2-ps	8	100757190	100758734	processed_pseudogene	659.395	448.654	1019.27	1007.15	312.085	345.327	189.809	244.485
ENSMUSG00000015176	113.604	-2.12963	0.53066	-4.01317	5.99088e-05	0.00189413	Nolc1	19	46064302	46073969	protein_coding	265.446	193.385	242.581	230.84	28.5711	56.2673	56.6852	71.0802
ENSMUSG00000022698	288.001	-1.30509	0.325352	-4.0113	6.03842e-05	0.0019038	Naa50	16	43960193	43983729	protein_coding	465.235	389.671	498.839	500.154	118.68	166.595	158.89	304.629
ENSMUSG00000015312	207.163	1.48543	0.371014	4.00371	6.23578e-05	0.00195006	Gadd45b	10	80765907	80768038	protein_coding	133.192	129.568	60.4653	86.3513	240.657	243.825	382.195	277.291
ENSMUSG00000022037	54.8617	3.02166	0.754727	4.00365	6.23726e-05	0.00195006	Clu	14	66205932	66218996	protein_coding	4.68987	10.6362	17.2758	20.5191	76.9223	246.031	30.9192	79.6723
ENSMUSG00000026749	528.812	1.59015	0.397108	4.00433	6.21933e-05	0.00195006	Nek6	2	38401655	38484618	protein_coding	301.089	120.866	345.516	265.894	376.919	1152.93	679.363	903.734
ENSMUSG00000022876	135.438	1.68461	0.420989	4.00155	6.29282e-05	0.00196196	Samsn1	16	75655681	75819169	protein_coding	36.581	74.4533	79.1808	62.4123	207.69	310.022	148.584	147.628
ENSMUSG00000025980	695.721	-1.40407	0.351302	-3.99676	6.42155e-05	0.00199145	Hspd1	1	55116994	55127402	protein_coding	925.78	759.037	1418.06	1317.5	509.885	289.059	340.111	531.149
ENSMUSG00000086290	39.9428	-2.0385	0.510141	-3.99595	6.44358e-05	0.00199236	Snhg12	4	132035934	132038335	lncRNA	41.2708	133.436	59.0257	63.2673	13.1867	23.1689	16.3185	19.5275
ENSMUSG00000021326	154.107	-1.02712	0.257142	-3.99436	6.48692e-05	0.00200025	Trim27	13	21363615	21378894	protein_coding	181.029	249.467	195.073	258.199	139.559	83.8493	86.7455	123.414
ENSMUSG00000050967	31.0106	2.34728	0.587864	3.9929	6.52696e-05	0.00200708	Creg2	1	39657574	39690642	protein_coding	10.3177	2.90078	11.5172	8.54963	42.8567	48.5443	32.6369	46.8661
ENSMUSG00000022667	88.8659	-1.53028	0.383628	-3.98896	6.63643e-05	0.00203517	Cd200r1	16	44586099	44615341	protein_coding	181.029	251.401	116.612	123.115	50.5489	48.5443	79.0157	53.896
ENSMUSG00000028560	119.394	-1.48673	0.373014	-3.98572	6.72746e-05	0.00205187	Usp1	4	98812047	98823780	protein_coding	133.192	147.94	200.111	238.535	68.1312	44.1312	74.7213	69.518
ENSMUSG00000007872	309.023	1.63637	0.411092	3.98054	6.87583e-05	0.00209144	Id3	4	135870808	135873066	protein_coding	148.2	103.461	56.8662	36.7634	339.557	195.281	271.402	264.793
ENSMUSG00000034591	194.536	1.20641	0.304229	3.96548	7.32473e-05	0.00221598	Slc41a2	10	83066712	83173746	protein_coding	107.867	127.634	61.1851	104.306	190.108	273.613	261.095	198.4
ENSMUSG00000029108	334.521	1.02965	0.260192	3.95727	7.58098e-05	0.00228121	Pcdh7	5	57875309	58290572	protein_coding	153.828	219.492	204.43	179.542	254.942	445.725	463.788	381.177
ENSMUSG00000018906	37.5714	3.24607	0.822139	3.94832	7.87004e-05	0.00236185	P4ha2	11	53990921	54022491	protein_coding	9.37973	12.57	4.31895	7.69467	19.78	183.144	49.8142	67.9558
ENSMUSG00000032017	131.301	5.48071	1.38955	3.94424	8.00541e-05	0.00239607	Grik4	9	42429431	42855789	protein_coding	7.50379	3.8677	10.0776	3.41985	35.1645	3.30984	1064.99	9.37321
ENSMUSG00000026222	226.529	1.04115	0.264062	3.94281	8.05311e-05	0.00240394	Sp100	1	85577709	85637719	protein_coding	143.51	162.444	108.694	170.138	212.086	327.674	343.546	317.908
ENSMUSG00000054008	375.52	1.25091	0.317391	3.94122	8.10692e-05	0.00241358	Ndst1	18	60817566	60881722	protein_coding	313.283	272.673	105.814	165.008	629.664	494.269	457.776	454.601
ENSMUSG00000042302	24.3967	3.00698	0.763239	3.93976	8.1564e-05	0.00242189	Ehbp1	11	21955828	22292292	protein_coding	7.50379	5.80156	2.8793	5.98474	34.0656	79.4362	12.883	50.7716
ENSMUSG00000058056	29.8384	5.04589	1.28316	3.93241	8.40986e-05	0.00249056	Palld	8	61964467	62355724	protein_coding	6.56581	0	0	0	78.0212	78.3329	1.71773	53.896
ENSMUSG00000041754	26.73	2.74079	0.697935	3.927	8.60105e-05	0.00254048	Trem3	17	48554805	48565869	protein_coding	0	5.80156	10.7974	2.56489	31.8678	16.5492	36.0724	46.085
ENSMUSG00000024053	1216.65	1.23901	0.316717	3.91206	9.15135e-05	0.00269593	Emilin2	17	71559167	71618973	protein_coding	552.466	586.924	955.208	917.376	1008.78	2058.72	1734.05	2308.93
ENSMUSG00000043510	124.042	-1.41182	0.361484	-3.90561	9.39862e-05	0.00276152	Hscb	5	110976936	110987643	protein_coding	196.974	234.963	219.547	195.787	97.8012	46.3378	91.8987	82.0156
ENSMUSG00000003863	85.7907	1.97999	0.50759	3.90077	9.58875e-05	0.00281003	Ppfia3	7	44988546	45016443	protein_coding	48.7746	26.107	20.8749	23.939	147.251	40.8214	133.983	148.409
ENSMUSG00000068744	26.6728	-4.97579	1.27642	-3.89823	9.68978e-05	0.00283224	Psrc1	3	108291155	108295547	protein_coding	75.9758	40.6109	80.6204	85.4963	0	0	0	8.59211
ENSMUSG00000030214	17.8617	4.54383	1.16799	3.8903	0.000100119	0.00291879	Plbd1	6	136589068	136638926	protein_coding	0.937973	2.90078	0	0	23.0767	4.41312	31.778	24.9952
ENSMUSG00000063856	1516.59	-1.58906	0.409214	-3.88321	0.000103085	0.00299748	Gpx1	9	108216102	108217542	protein_coding	2902.09	4121.04	2631.68	1556.89	1362.62	742.507	969.66	652.219
ENSMUSG00000032515	91.2702	2.05585	0.530755	3.87345	0.000107305	0.00311211	Csrnp1	9	119800229	119813724	protein_coding	36.581	37.7101	16.556	15.3893	104.395	79.4362	122.818	132.787
ENSMUSG00000060063	442.303	-1.00827	0.260543	-3.86985	0.000108901	0.00315026	Alox5ap	5	149201577	149224963	protein_coding	768.2	797.714	701.829	437.741	237.36	378.425	339.252	388.988
ENSMUSG00000033918	258.438	-1.11009	0.286923	-3.86893	0.000109313	0.00315405	Parl	16	20098568	20121137	protein_coding	440.847	238.831	512.515	415.512	186.811	122.464	212.14	222.614
ENSMUSG00000021831	4530.79	1.50847	0.390172	3.86617	0.000110559	0.00318183	Ero1a	14	45520544	45556228	protein_coding	1837.49	4840.43	1492.2	1517.56	6965.86	8693.85	3355.59	8544.46
ENSMUSG00000004558	126.631	2.08225	0.538956	3.86348	0.000111781	0.00320877	Ndrg2	14	52142728	52151615	protein_coding	67.5341	67.6848	46.7886	39.3283	265.931	463.378	73.0036	135.13
ENSMUSG00000022707	279.116	1.61737	0.418901	3.86098	0.000112933	0.00323356	Gbe1	16	70110837	70366604	protein_coding	202.602	116.031	95.7367	115.42	314.283	477.72	365.018	467.098
ENSMUSG00000037887	14.7437	6.64302	1.72126	3.85939	0.000113669	0.00324638	Dusp8	7	141633227	141649580	protein_coding	0	0	0	1.70993	26.3734	135.703	11.1653	2.3433
ENSMUSG00000040613	155.559	-1.6206	0.420096	-3.8577	0.000114458	0.0032606	Apobec1	6	122554751	122579403	protein_coding	215.734	168.245	429.736	395.848	76.9223	120.258	108.217	88.2644
ENSMUSG00000097048	106.572	1.80135	0.467876	3.85007	0.000118083	0.00335536	1600020E01Rik	6	86503229	86559448	lncRNA	30.9531	15.4708	79.1808	37.6184	199.998	118.051	111.653	142.941
ENSMUSG00000050212	68.9984	2.11098	0.549726	3.84006	0.000123003	0.00348632	Eva1b	4	126041537	126043668	protein_coding	36.581	24.1731	7.19825	9.4046	48.3512	62.887	131.406	88.2644
ENSMUSG00000075302	8.95776	6.84364	1.78477	3.83448	0.000125832	0.00355752	Erich2	2	70339163	70371228	protein_coding	0	0	0	0	0	39.7181	14.6007	18.7464
ENSMUSG00000027782	227.306	1.18792	0.310372	3.82741	0.000129501	0.00363663	Kpna4	3	68974482	69034446	protein_coding	108.805	101.527	177.077	179.542	301.096	374.012	242.2	376.491
ENSMUSG00000027907	881.111	1.28413	0.335526	3.82721	0.000129602	0.00363663	S100a11	3	93427795	93433594	protein_coding	304.841	258.169	692.472	506.993	1121.97	821.944	1034.93	1316.16
ENSMUSG00000013846	224.443	1.48438	0.38814	3.82435	0.000131119	0.00367002	St3gal1	15	66974724	67048679	protein_coding	153.828	156.642	60.4653	55.5726	367.029	321.054	294.591	208.554
ENSMUSG00000036099	46.2497	1.78189	0.466145	3.82261	0.000132047	0.00368681	Vezt	10	93775027	93871679	protein_coding	18.7595	25.1401	19.4353	11.9695	52.7467	80.5394	73.0036	52.3338
ENSMUSG00000029103	644.803	1.33878	0.350385	3.82087	0.000132982	0.00370232	Lrpap1	5	35248845	35263110	protein_coding	381.755	512.471	248.34	267.604	850.541	834.08	1094.2	785.788
ENSMUSG00000049686	115.639	1.03508	0.270939	3.82035	0.000133262	0.00370232	Orai1	5	123153137	123168519	protein_coding	70.348	73.4864	58.3058	61.5574	118.68	142.323	158.031	120.29
ENSMUSG00000003617	125.783	1.98394	0.519543	3.81862	0.000134202	0.00371923	Cp	3	20011218	20063309	protein_coding	30.0151	18.3716	35.9913	76.0918	116.482	187.558	115.947	215.584
ENSMUSG00000051832	27.386	3.7291	0.977109	3.81646	0.000135378	0.00374257	E230016K23Rik	11	83472882	83514519	lncRNA	2.81392	0	0	6.83971	3.29667	30.8918	60.1206	32.8062
ENSMUSG00000033565	115.587	1.44452	0.378993	3.81146	0.000138149	0.00380979	Rbfox2	15	76963190	77191204	protein_coding	42.2088	37.7101	42.4697	48.7329	126.372	87.1591	109.076	142.941
ENSMUSG00000036499	329.546	1.08819	0.285868	3.80664	0.00014087	0.00387532	Eea1	10	95776512	95881380	protein_coding	189.471	256.235	189.314	217.161	498.896	541.71	350.417	421.013
ENSMUSG00000052270	67.2226	2.36236	0.62196	3.79826	0.000145717	0.00399885	Fpr2	17	18108086	18114214	protein_coding	35.643	20.3054	8.6379	16.2443	145.053	28.6853	182.08	57.8015
ENSMUSG00000038179	208.825	1.5202	0.400993	3.7911	0.000149984	0.0041059	Slamf7	1	171459971	171480603	protein_coding	154.766	66.7179	49.6679	55.5726	261.536	184.248	315.204	174.186
ENSMUSG00000101939	350.561	-1.36379	0.360715	-3.78078	0.000156335	0.004259	Gm28438	1	24651856	24652200	unprocessed_pseudogene	507.444	430.282	734.222	581.375	253.844	264.787	157.172	200.743
ENSMUSG00000039753	199.965	1.59982	0.423229	3.78003	0.000156811	0.0042616	Fbxl5	5	43901957	43978980	protein_coding	81.6037	152.774	49.6679	70.107	221.976	349.74	326.369	173.404
ENSMUSG00000040370	150.711	1.21496	0.321505	3.77896	0.000157486	0.00426963	Etfrf1	6	145156860	145162665	protein_coding	58.1544	101.527	118.771	64.9772	220.877	248.238	173.491	157.001
ENSMUSG00000022505	161.683	1.15359	0.305602	3.77482	0.000160123	0.00433065	Emp2	16	10099613	10131832	protein_coding	100.363	114.097	82.7799	62.4123	171.427	234.999	194.963	197.619
ENSMUSG00000018669	79.3027	-1.58939	0.421587	-3.77002	0.000163236	0.00438316	Cdk5rap3	11	96798252	96807322	protein_coding	164.145	173.08	126.689	77.8017	52.7467	31.9951	38.649	56.2393
ENSMUSG00000032121	26.5525	-2.48501	0.659031	-3.7707	0.000162793	0.00438316	Tmem218	9	37119519	37135996	protein_coding	35.643	60.9163	24.4741	19.6642	0	5.5164	11.1653	7.81101
ENSMUSG00000078713	109.792	-2.79633	0.741692	-3.7702	0.000163114	0.00438316	Tomm5	4	45105208	45108114	protein_coding	74.0999	72.5194	764.454	95.7559	32.9667	26.4787	64.4149	21.0897
ENSMUSG00000031955	54.526	2.69379	0.715886	3.76287	0.000167972	0.00449956	Bcar1	8	112437106	112470441	protein_coding	27.2012	0	12.237	8.54963	48.3512	81.6427	85.8866	94.5132
ENSMUSG00000009376	77.6146	3.28441	0.873259	3.7611	0.000169169	0.00452084	Met	6	17463799	17573979	protein_coding	40.3329	3.8677	1.43965	0	47.2523	187.558	91.0398	115.603
ENSMUSG00000018927	434.909	1.56277	0.415944	3.75716	0.000171855	0.00457086	Ccl6	11	83478708	83483913	protein_coding	271.074	177.914	151.883	135.084	429.666	333.191	1048.68	360.869
ENSMUSG00000034424	111.802	-2.60552	0.693719	-3.75587	0.000172742	0.00457277	Gcsh	8	117708549	117720276	protein_coding	187.595	245.599	263.456	170.993	20.8789	2.20656	78.1568	40.6173
ENSMUSG00000025580	375.893	-1.11296	0.29643	-3.75453	0.000173667	0.00458644	Eif4a3	11	119179189	119190915	protein_coding	640.636	698.121	484.442	462.535	386.809	178.731	260.236	231.206
ENSMUSG00000020431	21.6174	6.78426	1.80947	3.74931	0.000177319	0.00467189	Adcy1	11	7013489	7128506	protein_coding	0	0	0	2.56489	19.78	189.764	55.8263	18.7464
ENSMUSG00000070713	168.732	-1.95961	0.522907	-3.74754	0.00017858	0.0046941	Gm10282	8	73057954	73059104	protein_coding	552.466	111.196	176.357	525.803	95.6034	83.8493	93.6164	78.1101
ENSMUSG00000032462	153.401	1.30017	0.347001	3.74689	0.000179043	0.00469529	Pik3cb	9	98918707	99022674	protein_coding	120.999	69.6187	70.5429	96.6109	271.426	240.515	169.197	199.962
ENSMUSG00000023349	428.856	1.49974	0.400594	3.74379	0.000181263	0.00473138	Clec4n	6	123206802	123223980	protein_coding	271.074	194.352	192.913	165.008	406.589	485.443	1047.82	387.426
ENSMUSG00000104340	11.3357	5.85254	1.56324	3.74386	0.000181212	0.00473138	Gm10522	1	170809513	170814035	lncRNA	0	0	0	0	5.49445	9.92952	19.7539	1.5622
ENSMUSG00000024014	266.616	1.33044	0.355547	3.74194	0.000182608	0.00474441	Pim1	17	29709727	29715086	protein_coding	146.324	142.138	122.37	106.015	554.939	154.459	289.438	300.724
ENSMUSG00000055148	21.0028	-3.18763	0.854213	-3.73165	0.000190226	0.00490828	Klf2	8	73072877	73075500	protein_coding	54.4025	51.2471	28.793	57.2826	0	0	8.58866	11.7165
ENSMUSG00000024925	98.6141	-1.61498	0.43332	-3.72699	0.000193784	0.00496793	Rnaseh2c	19	5651901	5657047	protein_coding	211.982	51.2471	174.917	161.588	60.4389	59.5771	43.8022	32.8062
ENSMUSG00000032059	81.7897	1.47014	0.394473	3.72684	0.000193897	0.00496793	Alg9	9	50686319	50754842	protein_coding	19.6974	37.7101	49.6679	49.5879	108.79	130.187	95.3341	101.543
ENSMUSG00000038587	10.6506	6.50801	1.74617	3.72701	0.000193764	0.00496793	Akap12	10	4216380	4309470	protein_coding	0	0	0	0	0	14.3426	4.29433	39.055
ENSMUSG00000081992	119.368	-1.66652	0.447233	-3.7263	0.000194309	0.00496793	Gm13408	2	34455011	34455808	processed_pseudogene	154.766	380.969	116.612	79.5116	38.4611	65.0935	40.3667	85.9211
ENSMUSG00000039196	7.06996	7.1348	1.92036	3.71534	0.000202931	0.00517658	Orm1	4	63262797	63266400	protein_coding	0	0	0	0	17.5822	48.5443	7.72979	15.622
ENSMUSG00000025757	250.06	1.0053	0.270956	3.7102	0.000207098	0.00523657	Hspa4l	3	40699814	40750538	protein_coding	170.711	130.535	130.288	212.031	228.569	315.538	346.982	399.143
ENSMUSG00000044162	260.17	1.6715	0.450385	3.71127	0.000206223	0.00523657	Tnip3	6	65502297	65611024	protein_coding	94.7353	23.2062	167.719	125.68	198.899	458.964	397.655	257.763
ENSMUSG00000053801	41.2437	-1.86061	0.501415	-3.71071	0.000206676	0.00523657	Grwd1	7	45474647	45480368	protein_coding	65.6581	114.097	54.7067	73.5269	30.7689	20.9623	15.4596	17.9653
ENSMUSG00000110841	1327.2	-1.06235	0.286745	-3.70487	0.0002115	0.00533454	Gpx4-ps2	10	45751387	45752182	transcribed_processed_pseudogene	2286.78	2263.57	1803.88	1856.13	1131.86	1015.02	1004.87	780.32
ENSMUSG00000020377	12.1356	-4.33077	1.16973	-3.70238	0.000213589	0.00537517	Ltc4s	11	50127288	50129443	protein_coding	45.0227	15.4708	18.7155	39.3283	0	0	0	5.46771
ENSMUSG00000017737	2190.88	1.35002	0.364966	3.69902	0.000216435	0.00543459	Mmp9	2	164782700	164797770	protein_coding	1607.69	1099.39	679.515	719.024	3148.32	2943.55	1534.79	2837.74
ENSMUSG00000007655	39.7648	3.99218	1.07981	3.6971	0.000218075	0.00546356	Cav1	6	17306334	17341451	protein_coding	0	0	7.91808	4.27482	65.9334	55.164	53.2497	24.9952
ENSMUSG00000030867	84.8349	-2.63059	0.715645	-3.67583	0.000237079	0.00591327	Plk1	7	121758662	121769096	protein_coding	210.106	28.0409	253.378	262.474	30.7689	8.82624	31.778	49.9905
ENSMUSG00000034640	319.919	2.09974	0.57141	3.67466	0.000238169	0.00592729	Tiparp	3	65435831	65462939	protein_coding	115.371	209.823	62.6248	45.3131	563.731	585.842	420.844	284.321
ENSMUSG00000020363	19.9996	6.05653	1.64991	3.67083	0.00024176	0.00599009	Gfpt2	11	49685005	49729440	protein_coding	0	0	2.15948	0	35.1645	108.121	6.01206	6.24881
ENSMUSG00000045636	12.3856	5.97375	1.62864	3.66794	0.000244514	0.00604499	Mtus1	8	41443951	41586763	protein_coding	0	0	0	0.854963	25.2745	15.4459	2.5766	22.6519
ENSMUSG00000028434	9.70972	15.6074	4.26007	3.66365	0.000248651	0.00612029	Epb41l4b	4	56991972	57143437	protein_coding	0	0	0	0	4.39556	0	0	0
ENSMUSG00000008384	123.777	1.24217	0.339174	3.66233	0.000249927	0.00613826	Sertad1	7	27186335	27189741	protein_coding	64.7202	92.8249	56.8662	47.023	132.966	135.703	156.314	191.37
ENSMUSG00000032231	6046.51	1.07736	0.29435	3.66013	0.000252084	0.0061777	Anxa2	9	69360902	69399077	protein_coding	3816.61	4375.34	2218.5	2776.07	8464.75	4111.92	8842.03	6404.25
ENSMUSG00000040658	40.7595	-2.42441	0.663402	-3.65451	0.000257669	0.00628736	Dnph1	17	46807637	46810550	protein_coding	63.7822	43.5117	83.4997	88.9162	27.4722	0	14.6007	10.1543
ENSMUSG00000079293	55.6027	2.03302	0.556305	3.6545	0.000257679	0.00628736	Clec7a	6	129438554	129449742	polymorphic_pseudogene	26.2633	13.537	18.7155	18.8092	87.9112	87.1591	89.3221	52.3338
ENSMUSG00000024401	700.535	1.25269	0.342851	3.65375	0.000258435	0.00629212	Tnf	17	35418357	35420983	protein_coding	524.327	321.019	197.952	191.512	751.641	376.218	1076.16	735.016
ENSMUSG00000060594	191.491	1.82145	0.499436	3.64702	0.000265302	0.00644535	Layn	9	50965940	50988394	protein_coding	31.8911	85.0895	89.9781	76.0918	129.669	248.238	322.075	300.724
ENSMUSG00000030249	9.3801	7.88127	2.16628	3.63815	0.0002746	0.00660895	Abcc9	6	142533588	142648041	protein_coding	0	0	0	0	83.5156	55.164	5.1532	6.24881
ENSMUSG00000020641	406.425	2.04694	0.563053	3.63544	0.000277507	0.00665542	Rsad2	12	26492745	26506451	protein_coding	272.95	225.294	40.3102	70.962	462.633	440.209	1229.04	383.521
ENSMUSG00000028066	194.293	-1.98672	0.547573	-3.62822	0.000285378	0.00682961	Pmf1	3	88301450	88317638	protein_coding	312.345	78.321	422.537	555.726	159.339	23.1689	93.6164	69.518
ENSMUSG00000030861	171.135	1.07543	0.296637	3.62541	0.0002885	0.00687499	Acadsb	7	131012330	131050673	protein_coding	77.8518	72.5194	94.2971	99.1758	208.789	177.628	142.572	196.837
ENSMUSG00000067889	32.6705	5.53789	1.5274	3.62569	0.000288192	0.00687499	Sptbn2	19	4761195	4802388	protein_coding	0	0	0	7.69467	7.69223	305.609	9.44753	35.9306
ENSMUSG00000072844	12.4305	3.43148	0.948172	3.61905	0.000295688	0.0070165	G530011O06Rik	X	168758039	168761913	lncRNA	4.68987	0	3.59913	0	12.0878	48.5443	14.6007	15.622
ENSMUSG00000031765	18741.4	1.09079	0.301571	3.61703	0.000298002	0.0070565	Mt1	8	94905710	94906955	protein_coding	15532.8	10063.8	5913.36	6940.59	26506.3	10940.1	25375.2	19071.4
ENSMUSG00000032412	642.524	1.08606	0.300632	3.6126	0.000303147	0.00716321	Atp1b3	9	96214708	96246495	protein_coding	394.887	375.167	563.623	378.749	625.268	927.858	882.914	1199.77
ENSMUSG00000040253	122.313	1.70111	0.47116	3.61047	0.000305637	0.00719176	Gbp7	3	142236103	142255910	protein_coding	72.224	52.214	12.237	42.7482	127.471	147.84	173.491	132.006
ENSMUSG00000027878	312.818	1.16114	0.321675	3.60967	0.00030659	0.0071991	Notch2	3	97920843	98057677	protein_coding	144.448	317.152	168.439	153.038	449.446	577.015	346.982	377.272
ENSMUSG00000000682	1858.54	1.0456	0.289815	3.60782	0.000308778	0.00723533	Cd52	4	133809759	133822393	protein_coding	1244.69	1790.75	581.619	1116.58	2427.45	1865.65	3237.92	2236.29
ENSMUSG00000026656	213.584	1.71685	0.476455	3.60338	0.0003141	0.00734472	Fcgr2b	1	170786186	170804116	protein_coding	112.557	95.7257	125.25	66.6872	226.371	485.443	422.562	181.997
ENSMUSG00000029309	58.4746	2.83054	0.786662	3.59816	0.000320473	0.00747041	Sparcl1	5	104226977	104261599	protein_coding	2.81392	22.2393	2.8793	27.3588	152.746	182.041	27.4837	30.4629
ENSMUSG00000109324	160.081	-1.60059	0.444935	-3.59735	0.000321473	0.00747041	Prmt1	7	44625413	44635992	protein_coding	277.64	204.021	262.016	308.642	142.856	63.9902	70.427	70.2991
ENSMUSG00000029249	118.507	1.86697	0.519131	3.59634	0.000322724	0.00748399	Rest	5	77413338	77434279	protein_coding	28.1392	42.5447	54.7067	94.9009	213.185	184.248	146.007	260.888
ENSMUSG00000045211	227.663	1.53543	0.427535	3.59136	0.000328961	0.00761291	Nudt18	14	70815077	70820128	protein_coding	51.5885	179.848	53.9869	85.4963	167.031	195.281	351.276	358.525
ENSMUSG00000066878	279.877	-1.48554	0.41375	-3.59042	0.000330146	0.00762462	Gm10184	17	90215890	90217877	protein_coding	450.227	174.047	492.36	624.123	170.328	97.0886	218.152	135.912
ENSMUSG00000027168	25.6606	-3.40801	0.952346	-3.57855	0.000345511	0.00796308	Pax6	2	105499245	105527709	protein_coding	39.3949	10.6362	79.1808	65.8322	5.49445	0	0.858866	11.7165
ENSMUSG00000020868	152.251	1.122	0.313768	3.5759	0.00034902	0.00798346	Xylt2	11	94554677	94568341	protein_coding	82.5417	145.039	56.1464	70.962	173.625	193.074	172.632	229.644
ENSMUSG00000022973	208.024	1.11519	0.311878	3.57574	0.000349241	0.00798346	Synj1	16	90732980	90808196	protein_coding	152.89	80.2549	101.495	138.504	362.634	206.313	245.636	210.897
ENSMUSG00000029334	19.3653	3.57591	1.00002	3.57585	0.000349089	0.00798346	Prkg2	5	99077632	99185210	protein_coding	0	5.80156	2.15948	4.27482	27.4722	63.9902	18.0362	35.9306
ENSMUSG00000054612	55.3606	-2.07997	0.581459	-3.57715	0.000347359	0.00798346	Mgmt	7	136496343	136731995	protein_coding	184.781	77.3541	79.1808	53.8627	43.9556	7.72296	32.6369	9.37321
ENSMUSG00000023262	45.9631	-2.8329	0.793224	-3.57137	0.000355121	0.00808494	Acy1	9	106310180	106315518	protein_coding	149.138	50.2801	71.9825	83.7864	1.09889	0	19.7539	28.1196
ENSMUSG00000015396	363.046	1.59873	0.448095	3.56784	0.000359939	0.00817804	Cd83	13	43938251	43956608	protein_coding	211.982	270.739	33.112	111.145	423.073	409.317	680.222	382.739
ENSMUSG00000030763	95.3911	-1.59829	0.449032	-3.55941	0.000371691	0.008428	Lcmt1	7	122969007	123029581	protein_coding	192.285	200.154	84.9394	103.451	52.7467	51.8542	40.3667	46.8661
ENSMUSG00000031586	37.7203	3.53688	0.99448	3.55651	0.000375808	0.00850417	Rbpms	8	34272671	34419891	protein_coding	2.81392	0	2.8793	11.1145	82.4167	50.7509	33.4958	29.6818
ENSMUSG00000004100	102.92	-2.17598	0.612178	-3.55449	0.000378713	0.00855267	Ppan	9	20799471	20803474	protein_coding	160.393	106.362	245.46	168.428	28.5711	1.10328	48.9554	71.0802
ENSMUSG00000004267	143.21	1.78103	0.501251	3.55317	0.000380619	0.00857846	Eno2	6	124737016	124746636	protein_coding	39.3949	69.6187	56.8662	60.7024	291.206	134.6	155.455	197.619
ENSMUSG00000046157	37.7936	2.28334	0.642829	3.55202	0.000382282	0.00859867	Tmem229b	12	79008569	79054401	protein_coding	15.0076	16.4377	23.7542	14.5344	39.56	83.8493	201.834	14.8409
ENSMUSG00000034850	104.148	1.13195	0.31876	3.5511	0.000383618	0.00861145	Tmem127	2	127089828	127103027	protein_coding	75.0379	58.9825	51.8274	58.1375	115.383	123.567	145.148	149.19
ENSMUSG00000025232	325.043	-1.3518	0.381242	-3.54577	0.000391471	0.00875272	Hexa	9	59446823	59472392	protein_coding	486.808	701.988	570.821	496.734	284.612	63.9902	350.417	184.34
ENSMUSG00000026127	62.4655	-1.7	0.4797	-3.54388	0.000394279	0.00879798	Imp4	1	34478932	34488437	protein_coding	103.177	87.0233	108.694	164.153	23.0767	19.859	45.5199	53.1149
ENSMUSG00000028527	92.4643	1.70836	0.483315	3.53468	0.000408277	0.00909226	Ak4	4	101276474	101324192	protein_coding	67.5341	12.57	36.7111	31.6336	59.3401	201.9	85.0277	139.036
ENSMUSG00000046756	68.5942	-1.55864	0.441298	-3.53195	0.000412514	0.00916844	Mrps7	11	115494751	115498862	protein_coding	163.207	145.039	63.3446	92.3361	27.4722	50.7509	54.9674	24.2141
ENSMUSG00000026509	588.449	1.1596	0.328452	3.53051	0.000414764	0.00920023	Capn2	1	182294825	182345173	protein_coding	347.05	172.113	321.042	252.214	289.008	754.643	535.932	860.773
ENSMUSG00000031207	995.531	1.0513	0.29791	3.52892	0.000417259	0.00923731	Msn	X	95139648	95212158	protein_coding	430.53	733.897	522.593	524.093	734.058	1513.7	1067.57	1266.16
ENSMUSG00000080242	5.74139	-5.62193	1.59639	-3.52164	0.000428883	0.00947595	Atp6v0c-ps2	6	37783021	37783485	processed_pseudogene	11.2557	25.1401	14.3965	5.98474	0	0	0	0.781101
ENSMUSG00000036181	367.214	1.23629	0.351123	3.52096	0.000429985	0.00948163	H1f2	13	23922791	23924350	protein_coding	201.664	379.035	166.28	192.367	317.579	655.348	625.254	612.383
ENSMUSG00000028369	22.5405	6.5691	1.86665	3.51919	0.00043287	0.00952654	Svep1	4	58042442	58206859	protein_coding	0	0	0	0	31.8678	0	4.29433	24.2141
ENSMUSG00000061950	113.645	1.33555	0.380059	3.51406	0.000441314	0.00967442	Ppp4r1	17	66089568	66148921	protein_coding	48.7746	41.5778	89.9781	47.878	98.9001	175.422	206.128	97.6376
ENSMUSG00000078816	15.8577	6.32085	1.79949	3.51258	0.000443781	0.00970954	Prkcg	7	3337704	3379615	protein_coding	0	0	0.719825	0	10.9889	31.9951	19.7539	21.0897
ENSMUSG00000022433	209.61	-1.29971	0.370075	-3.51201	0.000444735	0.0097115	Csnk1e	15	79302056	79339767	protein_coding	312.345	279.442	262.016	358.23	121.977	114.741	147.725	107.792
ENSMUSG00000031825	28.2485	3.6634	1.04366	3.51015	0.00044785	0.00976053	Crispld2	8	120719177	120779532	protein_coding	0	0	5.7586	0.854963	30.7689	9.92952	5.1532	42.9606
ENSMUSG00000109297	8.41527	6.14498	1.75151	3.50839	0.000450822	0.00980625	Gm31522	11	81873945	81910793	lncRNA	0	0	0	0	6.59334	20.9623	3.43546	14.0598
ENSMUSG00000024143	134.976	1.28905	0.367565	3.507	0.000453188	0.00983866	Rhoq	17	87270510	87307497	protein_coding	87.2315	84.1226	38.8706	59.8474	184.614	169.905	136.56	167.156
ENSMUSG00000019838	124.851	-1.43875	0.410726	-3.50293	0.000460167	0.00997088	Slc16a10	10	39909528	40018254	protein_coding	259.819	260.103	143.965	239.39	48.3512	82.746	118.524	82.7967
ENSMUSG00000033735	124.37	-1.40285	0.400742	-3.50063	0.000464167	0.0100382	Spr	6	85107158	85114748	protein_coding	246.687	218.525	177.077	154.748	73.6256	50.7509	102.205	74.2046
ENSMUSG00000025742	65.0728	-1.95456	0.558449	-3.49997	0.000465307	0.0100435	Prps2	X	166129318	166165745	protein_coding	53.4645	92.8249	159.081	150.474	41.7578	6.61968	28.3426	40.6173
ENSMUSG00000069744	269.038	-1.38401	0.395974	-3.49519	0.000473721	0.0102055	Psmb3	11	97594225	97604326	protein_coding	453.979	313.284	783.889	271.023	184.614	91.5722	257.66	164.031
ENSMUSG00000050549	135.251	1.16119	0.332469	3.49264	0.000478276	0.0102838	Fam241a	3	127662707	127689973	protein_coding	83.4796	101.527	64.7843	85.4963	156.042	268.097	168.338	157.001
ENSMUSG00000021591	20.0066	3.22633	0.924706	3.48903	0.000484773	0.0104024	Glrx	13	75987987	75998273	protein_coding	2.81392	3.8677	2.15948	2.56489	60.4389	17.6525	19.7539	8.59211
ENSMUSG00000042462	106.191	-1.15401	0.330798	-3.48855	0.000485641	0.0104024	Dctpp1	7	126856131	126859881	protein_coding	137.882	122.8	184.275	190.657	71.4278	69.5066	63.5561	81.2345
ENSMUSG00000030007	624.639	-1.00883	0.289265	-3.48754	0.000487478	0.0104218	Cct7	6	85428496	85445457	protein_coding	770.076	697.154	913.458	854.963	499.995	187.558	468.941	450.695
ENSMUSG00000018930	3026.15	1.60791	0.461409	3.48478	0.000492543	0.0105101	Ccl4	11	83553410	83555509	protein_coding	1609.56	1976.4	950.169	966.964	4356	3066.01	5369.63	3980.49
ENSMUSG00000033355	444.455	1.05049	0.302039	3.47799	0.000505185	0.0107594	Rtp4	16	23339041	23432972	protein_coding	472.739	262.037	266.335	208.611	403.293	806.498	772.12	522.557
ENSMUSG00000071042	58.8332	-4.05799	1.1685	-3.47282	0.000515022	0.0109274	Rasgrp3	17	75742891	75836049	protein_coding	84.4176	273.64	136.767	197.497	23.0767	0	6.01206	12.4976
ENSMUSG00000019726	102.306	1.08143	0.311606	3.4705	0.000519484	0.0110013	Lyst	13	13764982	13953388	protein_coding	90.0454	59.9494	69.1032	57.2826	138.46	183.144	106.499	157.001
ENSMUSG00000028972	61.1925	-1.73048	0.498741	-3.46969	0.000521061	0.0110139	Car6	4	150271472	150285789	protein_coding	131.316	44.4786	107.974	94.046	46.1534	33.0984	12.0241	23.433
ENSMUSG00000028439	19.4001	2.26493	0.653094	3.46799	0.00052436	0.0110628	Fam219a	4	41517691	41569538	protein_coding	7.50379	1.93385	5.03878	7.69467	46.1534	22.0656	17.1773	21.8708
ENSMUSG00000028773	62.0454	5.63674	1.6268	3.46491	0.000530399	0.0111692	Fabp3	4	130202388	130209256	protein_coding	0	0	0	9.4046	370.326	89.3657	9.44753	0
ENSMUSG00000062210	172.342	1.16556	0.337064	3.45799	0.000544215	0.0114173	Tnfaip8	18	50112494	50240240	protein_coding	65.6581	47.3794	107.974	92.3361	113.186	136.807	176.068	277.291
ENSMUSG00000008496	330.328	1.20288	0.348461	3.452	0.000556455	0.0116325	Pou2f2	7	24786769	24879151	protein_coding	163.207	85.0895	187.874	236.825	479.116	236.102	273.978	560.831
ENSMUSG00000055435	65.5309	1.79887	0.521192	3.45145	0.000557582	0.0116325	Maf	8	116409681	116434533	protein_coding	30.9531	12.57	18.7155	54.7177	162.636	81.6427	103.923	59.3637
ENSMUSG00000021477	10809.8	1.38035	0.40035	3.44787	0.00056503	0.0117443	Ctsl	13	64507151	64518704	protein_coding	6430.75	4425.62	6210.65	2641.84	11113.1	15919.2	9653.65	14623
ENSMUSG00000021701	493.605	1.28299	0.373106	3.43867	0.00058458	0.0120585	Plk2	13	110531580	110537378	protein_coding	341.422	469.926	187.155	182.107	597.796	919.032	859.725	494.437
ENSMUSG00000026192	115.005	-1.4404	0.418866	-3.4388	0.000584302	0.0120585	Atic	1	71596309	71618790	protein_coding	160.393	230.128	158.362	177.832	83.5156	75.023	74.7213	35.1495
ENSMUSG00000030748	40.793	2.31956	0.674657	3.43814	0.00058573	0.0120585	Il4ra	7	125151292	125178646	protein_coding	7.50379	5.80156	30.9525	4.27482	95.6034	50.7509	54.1086	45.3039
ENSMUSG00000054404	200.191	1.44629	0.420711	3.43774	0.000586595	0.0120585	Slfn5	11	82842175	82855666	protein_coding	75.9758	83.1556	117.331	78.6566	116.482	260.374	317.78	273.385
ENSMUSG00000031543	17.1514	7.63621	2.22259	3.43573	0.000590967	0.0121262	Ank1	8	23464860	23640513	protein_coding	0	0	0	0	50.5489	76.1263	0	0
ENSMUSG00000037820	555.087	1.31796	0.384005	3.43216	0.000598797	0.0122644	Tgm2	2	157958322	157988356	protein_coding	369.562	351.961	229.624	225.71	762.63	604.597	741.201	824.062
ENSMUSG00000023505	75.2768	-2.04239	0.595229	-3.43127	0.000600762	0.0122823	Cdca3	6	124806510	124810664	protein_coding	144.448	39.644	169.159	189.802	27.4722	23.1689	30.0603	50.7716
ENSMUSG00000030342	785.814	1.13218	0.330097	3.42982	0.000603971	0.0123254	Cd9	6	125437229	125471754	protein_coding	384.569	771.607	695.351	394.993	998.891	1706.77	889.785	1329.43
ENSMUSG00000030246	41.856	5.19184	1.51953	3.41675	0.000633735	0.0128746	Ldhb	6	142435975	142453683	protein_coding	7.50379	0	0	0	195.602	49.6476	18.0362	7.02991
ENSMUSG00000037503	92.8481	2.01219	0.588963	3.4165	0.000634325	0.0128746	Fam168b	1	34852300	34882146	protein_coding	50.6506	8.70233	51.8274	42.7482	149.449	306.712	100.487	66.3936
ENSMUSG00000045098	38.5362	1.90912	0.559313	3.41332	0.000641754	0.0129785	Kmt5b	19	3817421	3868303	protein_coding	20.6354	17.4047	28.0732	17.0993	51.6478	163.285	42.0844	57.0204
ENSMUSG00000020741	103.887	-1.38992	0.407325	-3.41232	0.000644131	0.0130031	Cluh	11	74540321	74561673	protein_coding	128.502	133.436	202.271	215.451	84.6145	43.0279	66.9915	64.8314
ENSMUSG00000025779	90.7134	1.60157	0.469455	3.41156	0.000645921	0.0130158	Ly96	1	16758275	16779835	protein_coding	25.3253	38.677	42.4697	47.023	93.4056	157.769	92.7575	122.633
ENSMUSG00000060377	366.872	-1.4568	0.428464	-3.40007	0.000673697	0.013527	Rpl36a-ps1	14	99231306	99231754	protein_coding	580.606	191.451	750.778	450.566	167.031	150.046	200.975	200.743
ENSMUSG00000026955	11.8615	-5.72721	1.68652	-3.39587	0.00068411	0.0137115	Sapcd2	2	25262333	25268225	protein_coding	28.1392	0	21.5948	55.5726	2.19778	0	0	0
ENSMUSG00000110126	85.3895	-1.8575	0.54731	-3.39388	0.00068911	0.0137871	Gm9347	7	136412638	136414244	processed_pseudogene	120.061	116.031	113.732	198.352	71.4278	15.4459	42.0844	22.6519
ENSMUSG00000026977	429.501	1.09554	0.323128	3.39041	0.000697881	0.0139378	Marchf7	2	60040231	60081020	protein_coding	376.127	196.286	218.107	305.222	641.752	764.573	535.932	399.924
ENSMUSG00000066406	210.766	1.03627	0.305751	3.38927	0.00070079	0.013971	Akap13	7	75105282	75404357	protein_coding	76.9138	173.08	116.612	155.603	336.26	222.863	206.987	304.629
ENSMUSG00000068566	333.945	1.13836	0.336133	3.38662	0.000707588	0.0140815	Myadm	7	3337605	3348958	protein_coding	153.828	227.228	157.642	164.153	393.403	383.941	288.579	480.377
ENSMUSG00000034300	82.4403	1.64159	0.485671	3.38005	0.000724724	0.0143716	Fam53c	18	34891959	34906813	protein_coding	38.4569	24.1731	37.4309	47.023	48.3512	232.792	85.8866	92.951
ENSMUSG00000022018	4.85668	5.25471	1.55545	3.37826	0.000729455	0.0144399	Rgcc	14	79526196	79539085	protein_coding	0	0	0.719825	0	3.29667	8.82624	22.3305	5.46771
ENSMUSG00000089647	6.75654	6.68265	1.98057	3.3741	0.000740563	0.0146339	Gm2245	15	6633822	6683784	lncRNA	0	0	0	0	4.39556	3.30984	30.9192	26.5574
ENSMUSG00000026019	62.1175	-2.25254	0.667896	-3.37259	0.000744643	0.0146887	Wdr12	1	60108944	60137804	protein_coding	107.867	110.23	144.685	104.306	18.6811	3.30984	48.0965	27.3385
ENSMUSG00000029471	198.413	-1.2295	0.364982	-3.36865	0.000755369	0.0148741	Camkk2	5	122869233	122917472	protein_coding	233.555	206.922	346.956	361.65	138.46	84.9526	139.995	126.538
ENSMUSG00000041801	17.135	-3.61824	1.07597	-3.36279	0.000771598	0.0151671	Phlda3	1	135693857	135696874	protein_coding	30.0151	42.5447	15.1163	60.7024	1.09889	0	5.1532	5.46771
ENSMUSG00000022571	43.9391	-3.65394	1.08953	-3.35368	0.000797432	0.0156475	Pycrl	15	75788326	75793409	protein_coding	139.758	0	97.1764	104.306	1.09889	4.41312	1.71773	19.5275
ENSMUSG00000115497	322.342	-1.24422	0.371222	-3.35169	0.0008032	0.0157332	Gm49207	15	7790195	7790473	lncRNA	502.754	392.572	403.822	613.864	330.766	140.117	180.362	157.001
ENSMUSG00000052928	44.078	1.59342	0.475668	3.34986	0.00080852	0.0158098	Ctif	18	75564295	75830625	protein_coding	7.50379	26.107	35.2714	18.8092	40.6589	97.0886	55.8263	72.6424
ENSMUSG00000058624	211.853	-1.03663	0.3098	-3.34614	0.000819457	0.015968	Gda	19	21368671	21450809	protein_coding	298.276	289.111	308.085	369.344	171.427	173.215	129.689	142.941
ENSMUSG00000049940	410.297	1.17408	0.351013	3.34484	0.000823305	0.0160152	Pgrmc2	3	41020761	41037481	protein_coding	176.339	164.377	323.201	261.619	428.567	613.424	353.853	694.399
ENSMUSG00000042129	403.516	1.00842	0.301883	3.34045	0.000836429	0.0162423	Rassf4	6	116609969	116650913	protein_coding	274.826	170.179	157.642	213.741	515.379	410.42	364.159	352.277
ENSMUSG00000040234	107.397	-1.61355	0.483376	-3.33809	0.000843562	0.0163526	Tm7sf3	6	146503850	146544322	protein_coding	303.903	121.833	152.603	179.542	51.6478	40.8214	66.9915	87.4833
ENSMUSG00000002395	768.138	-1.05163	0.315225	-3.33611	0.000849594	0.0164199	Use1	8	71819492	71822376	protein_coding	1476.37	1044.28	1018.55	882.322	645.048	325.468	651.879	510.059
ENSMUSG00000027330	104.117	-1.67421	0.501863	-3.33599	0.000849961	0.0164199	Cdc25b	2	131028869	131040417	protein_coding	130.378	168.245	197.232	235.115	86.8123	16.5492	48.0965	77.329
ENSMUSG00000027639	516.286	1.02923	0.308638	3.33475	0.000853761	0.016465	Samhd1	2	156939453	156977185	protein_coding	271.074	406.109	286.49	386.443	546.148	964.267	691.387	553.801
ENSMUSG00000027598	42.4161	1.58996	0.702062	2.2647	0.0235312	0.0165721	Itch	2	154975429	155068775	protein_coding	24.3873	40.6109	22.3146	11.9695	87.9112	99.2952	75.5802	35.9306
ENSMUSG00000032786	116.817	1.26902	0.381326	3.32792	0.000874975	0.0167876	Alas1	9	106110654	106125853	protein_coding	65.6581	39.644	107.974	64.1223	226.371	180.938	158.89	105.449
ENSMUSG00000050957	183.533	1.20968	0.363403	3.32877	0.000872315	0.0167876	Insl6	19	29298744	29302756	protein_coding	81.6037	102.494	83.4997	58.9925	215.382	67.3001	251.648	219.489
ENSMUSG00000056671	376.277	1.3856	0.416628	3.32575	0.000881825	0.0168901	Prelid2	18	42008665	42084307	protein_coding	267.322	343.259	85.6592	80.3666	598.895	394.974	512.743	519.432
ENSMUSG00000032860	103.352	2.02422	0.609535	3.32093	0.000897183	0.0170967	P2ry2	7	100645775	100662073	protein_coding	49.7126	8.70233	66.9437	36.7634	180.218	141.22	198.398	141.379
ENSMUSG00000036918	54.6197	-2.01797	0.608039	-3.31881	0.00090401	0.0171685	Ttc7	17	87590314	87689197	protein_coding	131.316	76.3872	120.211	98.3208	3.29667	54.0607	21.4716	26.5574
ENSMUSG00000025574	41.6653	-1.98531	0.598979	-3.31449	0.000918088	0.0174065	Tk1	11	117706352	117716918	protein_coding	71.286	20.3054	90.698	130.809	21.9778	7.72296	14.6007	34.3684
ENSMUSG00000055013	46.3003	-1.66456	0.502465	-3.31278	0.000923731	0.0174839	Agap1	1	89382528	89825339	protein_coding	80.6657	137.303	105.094	58.1375	37.3623	25.3754	12.883	44.5228
ENSMUSG00000037805	258.629	-3.99714	1.20835	-3.30792	0.000939916	0.0177603	Rpl10a	17	28547445	28550007	protein_coding	961.423	7.73541	41.03	910.536	29.67	16.5492	31.778	42.1795
ENSMUSG00000057863	425.299	-1.20289	0.363814	-3.30635	0.000945208	0.0178303	Rpl36	17	56920416	56921243	protein_coding	882.633	263.971	673.036	608.734	274.722	122.464	334.958	321.814
ENSMUSG00000032845	126.659	2.04142	0.617731	3.30471	0.000950755	0.0179048	Alpk2	18	65398600	65527137	protein_coding	35.643	5.80156	53.2671	49.5879	175.822	173.215	96.193	150.752
ENSMUSG00000033684	468.857	1.23602	0.374091	3.30406	0.000952939	0.0179159	Qsox1	1	155651775	155688635	protein_coding	256.067	268.805	136.767	165.008	556.038	251.548	777.274	360.088
ENSMUSG00000025962	53.1793	-1.59677	0.483979	-3.29926	0.000969387	0.0181947	Fastkd2	1	63769773	63793814	protein_coding	55.3404	67.6848	94.2971	91.4811	17.5822	17.6525	42.9433	23.433
ENSMUSG00000034906	35.928	-2.97734	0.903107	-3.29678	0.000978002	0.0183257	Ncaph	2	126945729	126975874	protein_coding	30.0151	24.1731	82.7799	105.161	7.69223	0	9.44753	13.2787
ENSMUSG00000006289	86.1558	-1.49586	0.453997	-3.29486	0.000984703	0.0183899	Osgep	14	51143935	51162350	protein_coding	157.58	164.377	136.767	166.718	36.2634	43.0279	72.1447	69.518
ENSMUSG00000018585	170.701	-1.69476	0.514324	-3.29511	0.00098382	0.0183899	Atox1	11	55337467	55352065	protein_coding	160.393	263.004	313.844	454.841	157.141	31.9951	90.1809	89.0455
ENSMUSG00000085628	5.1096	6.51265	1.97704	3.29414	0.000987228	0.0184064	Appbp2os	11	85125601	85129130	lncRNA	0	0	0	0	0	16.5492	35.2135	6.24881
ENSMUSG00000059108	603.591	-1.43154	0.434997	-3.29091	0.000998634	0.0185882	Ifitm6	7	140595612	140597837	protein_coding	1472.62	1123.57	362.072	955.849	481.314	332.087	384.772	253.077
ENSMUSG00000040105	42.4969	2.43187	0.739448	3.28876	0.00100629	0.0186996	Plpp6	19	28941353	28944211	protein_coding	15.9455	0	25.9137	19.6642	76.9223	156.666	52.3908	48.4283
ENSMUSG00000042622	47.158	2.02091	0.614786	3.28718	0.00101196	0.0187121	Maff	15	79230821	79243276	protein_coding	4.68987	31.9086	25.9137	7.69467	76.9223	51.8542	70.427	85.9211
ENSMUSG00000055660	54.4613	-1.62438	0.494137	-3.2873	0.00101153	0.0187121	Mettl4	17	95030018	95057447	protein_coding	106.929	106.362	64.7843	73.5269	9.89001	31.9951	48.9554	22.6519
ENSMUSG00000095042	43.8564	3.88177	1.18083	3.28731	0.00101148	0.0187121	Gm12537	4	57370953	57371954	processed_pseudogene	4.68987	10.6362	12.237	7.69467	10.9889	1.10328	27.4837	480.377
ENSMUSG00000017999	60.3138	-1.57919	0.481037	-3.28288	0.00102752	0.0189374	Ddx27	2	166857113	166876867	protein_coding	61.9062	142.138	123.09	120.55	17.5822	30.8918	30.0603	70.2991
ENSMUSG00000019961	200.523	-1.39827	0.425885	-3.28322	0.00102629	0.0189374	Tmpo	10	90983433	91017177	protein_coding	279.516	193.385	416.059	470.23	138.46	102.605	115.947	158.563
ENSMUSG00000070056	23.1272	2.2617	0.689472	3.28033	0.00103685	0.019078	Mfhas1	8	36054952	36146603	protein_coding	22.5114	0.966926	6.47843	4.27482	53.8456	40.8214	37.7901	31.244
ENSMUSG00000019689	131.22	-1.23812	0.377747	-3.27766	0.00104673	0.0192283	Fmc1	6	38510437	38516384	protein_coding	172.587	220.459	208.029	200.061	108.79	56.2673	98.7696	75.7668
ENSMUSG00000036678	56.0736	-2.44306	0.7468	-3.27137	0.00107029	0.019602	Aaas	15	102246687	102259206	protein_coding	113.495	15.4708	74.8618	167.573	23.0767	1.10328	27.4837	16.4031
ENSMUSG00000049988	159.544	1.23881	0.379468	3.26461	0.00109616	0.020038	Lrrc25	8	71068805	71074133	protein_coding	65.6581	87.0233	69.1032	100.886	268.129	72.8165	212.14	207.773
ENSMUSG00000079419	31.2594	-2.53003	0.776864	-3.25672	0.00112706	0.0205557	Ms4a6c	19	11446730	11459556	protein_coding	60.9683	128.601	33.8318	18.8092	17.5822	0	17.1773	7.02991
ENSMUSG00000106847	36.9353	2.68684	0.825379	3.25527	0.00113283	0.0206076	Peg13	15	72677449	72682173	lncRNA	19.6974	0	14.3965	8.54963	42.8567	155.562	35.2135	42.1795
ENSMUSG00000018965	761.984	1.14455	0.351714	3.25421	0.0011371	0.0206518	Ywhah	5	33176160	33185310	protein_coding	423.964	435.117	594.575	481.344	487.907	1566.66	777.274	1446.6
ENSMUSG00000022474	32.8698	-2.45919	0.75591	-3.25328	0.00114081	0.0206857	Pmm1	15	81835309	81845131	protein_coding	60.0303	9.66926	102.215	151.329	15.3845	5.5164	9.44753	28.1196
ENSMUSG00000088252	13.4853	-3.09819	0.95421	-3.24687	0.00116684	0.0210556	Snord13	8	31639892	31639995	snoRNA	45.0227	8.70233	24.4741	41.0382	2.19778	0	4.29433	7.02991
ENSMUSG00000036138	193.748	-1.18439	0.365854	-3.23733	0.00120652	0.0216417	Acaa1a	9	119168742	119179365	protein_coding	230.741	281.375	299.447	304.367	99.999	95.9854	162.326	132.006
ENSMUSG00000101892	94.3354	-1.16752	0.360656	-3.23721	0.00120703	0.0216417	9130401M01Rik	15	57885655	57897721	protein_coding	182.905	124.733	144.685	138.504	58.2412	59.5771	52.3908	92.1699
ENSMUSG00000096917	129.058	1.41633	0.438129	3.23267	0.0012264	0.021954	2500002B13Rik	8	57941088	57961911	lncRNA	39.3949	141.171	52.5472	38.4734	237.36	95.9854	161.467	228.081
ENSMUSG00000059316	99.9199	1.90306	0.58878	3.2322	0.00122841	0.0219548	Slc27a4	2	29692646	29707534	protein_coding	78.7898	5.80156	29.5128	22.2291	154.943	130.187	116.806	107.792
ENSMUSG00000038518	204.565	1.231	0.381154	3.22966	0.00123938	0.0220806	Jarid2	13	44882950	45075119	protein_coding	151.014	47.3794	82.7799	100.031	324.173	146.736	204.41	219.489
ENSMUSG00000028465	877.958	1.70167	0.527041	3.22873	0.00124343	0.0220951	Tln1	4	43531519	43562691	protein_coding	447.413	213.691	128.849	435.176	756.036	570.396	1229.04	1427.85
ENSMUSG00000052727	36.9045	3.71571	1.15089	3.22857	0.00124413	0.0220951	Map1b	13	99557954	99653048	protein_coding	0	9.66926	7.19825	13.6794	112.087	206.313	26.6248	57.0204
ENSMUSG00000058927	123.117	2.71883	0.842796	3.22597	0.00125546	0.0222611	Gm10053	19	24853050	24853995	protein_coding	57.2164	52.214	45.349	38.4734	46.1534	1149.62	38.649	38.2739
ENSMUSG00000046805	172.312	1.12024	0.347754	3.22135	0.0012759	0.0225523	Mpeg1	19	12438143	12442647	protein_coding	149.138	144.072	92.8574	74.3818	261.536	239.412	252.507	246.047
ENSMUSG00000029648	39.2724	3.29207	1.02309	3.21776	0.00129195	0.0227643	Flt1	5	147498414	147662821	protein_coding	12.1937	0	10.7974	0	87.9112	67.3001	21.4716	49.9905
ENSMUSG00000024644	404.905	1.28535	0.399751	3.21538	0.0013027	0.0228498	Cndp2	18	84685590	84703827	protein_coding	264.508	269.772	99.3359	228.275	783.509	275.82	752.367	287.445
ENSMUSG00000032715	129.139	-1.29134	0.40174	-3.21436	0.00130736	0.022892	Trib3	2	152179342	152185952	protein_coding	203.54	263.004	147.564	165.008	72.5267	66.1968	96.193	82.7967
ENSMUSG00000066232	311.353	-1.07768	0.335504	-3.21213	0.00131753	0.0230342	Ipo7	7	109617481	109655816	protein_coding	278.578	499.901	642.804	470.23	135.163	335.397	194.963	231.206
ENSMUSG00000026576	23.8717	8.23317	2.56887	3.20498	0.0013507	0.023468	Atp1b1	1	164264678	164285924	protein_coding	0	0	0	0	46.1534	126.877	5.1532	13.2787
ENSMUSG00000061451	7.68347	6.70742	2.09241	3.2056	0.00134782	0.023468	Tmem151a	19	5120887	5135559	protein_coding	0	0	0	0	0	58.4738	3.43546	4.68661
ENSMUSG00000074657	90.0472	2.24535	0.700523	3.20524	0.0013495	0.023468	Kif5a	10	127061565	127099217	protein_coding	31.8911	25.1401	31.6723	42.7482	106.592	421.453	28.3426	67.9558
ENSMUSG00000036768	21.2651	-4.72508	1.47832	-3.19626	0.00139224	0.0241149	Kif15	9	122780111	122847798	protein_coding	25.3253	0	51.8274	95.7559	0	0	0	6.24881
ENSMUSG00000064326	131.416	-1.34442	0.42077	-3.19515	0.00139759	0.0241703	Siva1	12	112611113	112615583	protein_coding	272.012	129.568	266.335	202.626	82.4167	62.887	89.3221	107.792
ENSMUSG00000009647	155.876	-1.53287	0.480034	-3.19325	0.00140682	0.0241878	Mcu	10	59282806	59452514	protein_coding	391.135	406.109	157.642	140.214	175.822	34.2017	101.346	67.1747
ENSMUSG00000021250	64.5216	-1.61101	0.504407	-3.19387	0.00140379	0.0241878	Fos	12	85520664	85524047	protein_coding	72.224	152.774	62.6248	70.962	17.5822	45.2345	34.3546	20.3086
ENSMUSG00000027210	41.4322	2.57436	0.806046	3.19382	0.00140405	0.0241878	Meis2	2	115693545	115896320	protein_coding	5.62784	38.677	2.8793	4.27482	50.5489	163.285	41.2256	49.2094
ENSMUSG00000091478	302.623	-1.30786	0.409854	-3.19103	0.00141766	0.02433	Gm10039	11	100252542	100252952	processed_pseudogene	468.049	294.912	427.576	495.024	293.404	46.3378	214.716	126.538
ENSMUSG00000059734	134.983	-1.45004	0.454837	-3.18804	0.00143242	0.0245458	Ndufs8	19	3958863	3962774	protein_coding	424.902	163.41	170.599	150.474	67.0323	129.084	46.3788	90.6077
ENSMUSG00000078616	11.5439	4.44703	1.39553	3.18663	0.00143939	0.0246276	Trim30c	7	104031272	104050044	protein_coding	0	0	0	2.56489	23.0767	8.82624	1.71773	22.6519
ENSMUSG00000041064	7.92168	-6.58222	2.06619	-3.18567	0.00144417	0.0246502	Pif1	9	65494442	65503249	protein_coding	16.8835	0	15.8362	34.1985	0	0	0	0
ENSMUSG00000053175	205.302	1.29669	0.407232	3.18415	0.00145179	0.0247267	Bcl3	7	19542387	19556695	protein_coding	155.704	23.2062	126.689	99.1758	310.986	210.726	222.446	251.515
ENSMUSG00000033306	165.605	1.17223	0.368267	3.18309	0.00145711	0.0247421	Lpp	16	24212257	24811328	protein_coding	130.378	51.2471	110.133	91.4811	164.833	333.191	135.701	231.206
ENSMUSG00000045551	13.0607	2.87193	0.902151	3.18343	0.00145543	0.0247421	Fpr1	17	18096733	18104202	protein_coding	3.75189	5.80156	0	0.854963	14.2856	31.9951	11.1653	16.4031
ENSMUSG00000042842	69.5297	-2.20405	0.692637	-3.18212	0.00146202	0.0247881	Serpinb6b	13	33149192	33163050	protein_coding	153.828	180.815	95.0169	117.13	45.0545	38.6148	20.6128	14.8409
ENSMUSG00000070702	11.8151	3.74233	1.17765	3.17778	0.00148407	0.025124	Csn1s1	5	87814067	87830437	protein_coding	0	0	0	6.83971	5.49445	28.6853	32.6369	24.9952
ENSMUSG00000101625	12.1861	3.34746	1.05389	3.17631	0.00149164	0.0252141	Gm29371	1	87007893	87024140	lncRNA	5.62784	0	0	1.70993	38.4611	6.61968	17.1773	10.9354
ENSMUSG00000039236	76.0225	2.46223	0.776212	3.17211	0.00151337	0.025543	Isg20	7	78563172	78570144	protein_coding	22.5114	3.8677	28.793	23.939	50.5489	75.023	80.7334	230.425
ENSMUSG00000032691	116.057	2.03308	0.641712	3.16821	0.00153379	0.0258101	Nlrp3	11	59432394	59457782	protein_coding	30.0151	42.5447	17.9956	41.0382	142.856	119.154	189.809	85.9211
ENSMUSG00000023015	129.982	-1.80403	0.570686	-3.16116	0.00157144	0.0264039	Racgap1	15	99518377	99549537	protein_coding	226.99	66.7179	338.318	246.229	99.999	24.2722	51.532	75.7668
ENSMUSG00000002332	1245.94	1.445	0.457568	3.15801	0.00158851	0.0266508	Dhrs1	14	55976477	55983147	protein_coding	555.28	359.696	282.891	349.68	208.789	1522.53	1865.46	615.508
ENSMUSG00000026355	30.1778	-2.11146	0.669047	-3.15593	0.00159989	0.0268018	Mcm6	1	128259327	128287401	protein_coding	65.6581	12.57	117.331	32.4886	8.79112	7.72296	17.1773	18.7464
ENSMUSG00000059588	123.685	1.48176	0.469817	3.1539	0.00161103	0.0269481	Calcrl	2	84160970	84255755	protein_coding	95.6733	60.9163	51.8274	58.1375	212.086	197.487	94.4753	239.798
ENSMUSG00000011148	135.781	-1.14177	0.362194	-3.15237	0.00161949	0.0270148	Adssl1	12	112586479	112607794	protein_coding	219.486	211.757	184.995	267.604	130.768	88.2624	93.6164	88.2644
ENSMUSG00000016524	61.691	3.35046	1.0633	3.15101	0.00162705	0.0270148	Il19	1	130860393	130867852	protein_coding	0	32.8755	0	0	26.3734	91.5722	143.431	70.2991
ENSMUSG00000029177	96.645	-2.14781	0.681404	-3.15203	0.00162139	0.0270148	Cenpa	5	30824121	30832174	protein_coding	164.145	85.0895	311.684	198.352	75.8234	12.1361	42.0844	41.3984
ENSMUSG00000031921	77.776	-1.41194	0.448045	-3.15133	0.00162528	0.0270148	Terf2	8	107796032	107823179	protein_coding	150.076	56.0817	135.327	144.489	59.3401	35.305	32.6369	55.4582
ENSMUSG00000085498	32.3475	3.36179	1.06738	3.14959	0.00163502	0.027107	Gm14023	2	129139290	129149746	lncRNA	10.3177	4.83463	0.719825	0	102.197	18.7558	20.6128	19.5275
ENSMUSG00000024736	71.9407	1.95286	0.620544	3.14702	0.00164945	0.027306	Tmem132a	19	10835186	10847304	protein_coding	17.8215	47.3794	7.19825	1.70993	98.9001	40.8214	60.9795	83.5778
ENSMUSG00000043336	70.3148	1.93337	0.614681	3.14532	0.00165903	0.027424	Filip1l	16	57173456	57393489	protein_coding	33.767	11.6031	7.19825	11.9695	75.8234	69.5066	71.2859	28.9007
ENSMUSG00000038252	67.5738	-1.71	0.543769	-3.14471	0.00166249	0.0274409	Ncapd2	6	125144970	125168664	protein_coding	90.0454	56.0817	170.599	188.092	47.2523	40.8214	18.8951	47.6472
ENSMUSG00000042613	351.625	1.10556	0.352175	3.13925	0.0016938	0.0278758	Pbxip1	3	89344013	89358259	protein_coding	251.377	240.765	190.034	134.229	540.654	280.233	480.106	454.601
ENSMUSG00000018648	85.5037	1.69129	0.539224	3.13653	0.00170961	0.0280946	Dusp14	11	83938867	83960087	protein_coding	31.8911	64.784	11.5172	27.3588	113.186	122.464	70.427	129.663
ENSMUSG00000024369	181.867	-1.11848	0.356686	-3.13576	0.00171407	0.0281268	Nelfe	17	35069367	35075348	protein_coding	227.928	218.525	226.745	163.298	52.7467	52.9574	159.749	117.946
ENSMUSG00000056305	171.068	-1.52089	0.48539	-3.13333	0.00172833	0.0282248	Usp39	6	72295661	72322167	protein_coding	399.577	135.37	314.564	223.145	104.395	35.305	129.689	103.886
ENSMUSG00000007097	57.5601	2.75387	0.87916	3.13238	0.00173393	0.0282462	Atp1a2	1	172099276	172125631	protein_coding	35.643	20.3054	16.556	4.27482	184.614	264.787	2.5766	65.6125
ENSMUSG00000025225	45.5762	1.33189	0.425392	3.13098	0.00174223	0.0283402	Nfkb2	19	46292759	46300824	protein_coding	33.767	18.3716	23.0344	21.3741	62.6367	78.3329	43.8022	58.5826
ENSMUSG00000022475	19.4338	5.77144	1.84405	3.12977	0.00174945	0.0284165	Hdac7	15	97690545	97742383	protein_coding	0	0	0	3.41985	1.09889	139.013	6.87093	40.6173
ENSMUSG00000029836	70.8549	-1.77854	0.570111	-3.11964	0.0018107	0.0292001	Cbx3	6	51447340	51460684	protein_coding	60.9683	142.138	115.172	149.619	49.45	9.92952	46.3788	30.4629
ENSMUSG00000047786	82.2243	2.4879	0.797393	3.12004	0.00180826	0.0292001	Lix1	17	17622934	17679649	protein_coding	66.5961	0	15.8362	16.2443	191.207	24.2722	160.608	176.529
ENSMUSG00000038697	64.5694	-1.53643	0.493034	-3.11629	0.00183144	0.0294499	Taf5l	8	124723057	124748136	protein_coding	68.4721	85.0895	131.728	159.878	27.4722	40.8214	42.0844	42.9606
ENSMUSG00000039693	68.9681	1.1701	0.375699	3.11445	0.00184288	0.0295916	Msantd3	4	48539935	48561919	protein_coding	46.8987	33.8424	29.5128	39.3283	74.7245	82.746	97.0519	81.2345
ENSMUSG00000003316	512.195	1.00795	0.324043	3.11054	0.00186744	0.0299004	Glg1	8	111881053	111985848	protein_coding	282.33	480.562	221.706	307.787	964.825	673.001	476.671	484.283
ENSMUSG00000022033	92.2464	-2.04331	0.657537	-3.10753	0.0018866	0.0300495	Pbk	14	66043286	66055271	protein_coding	147.262	40.6109	247.62	242.81	29.67	80.5394	28.3426	26.5574
ENSMUSG00000029314	43.3555	2.93903	0.945761	3.10759	0.00188622	0.0300495	Gpat3	5	100993579	101046968	protein_coding	0	0	21.5948	12.8245	73.6256	67.3001	59.2618	67.1747
ENSMUSG00000031388	86.2219	-1.93314	0.622184	-3.10703	0.00188979	0.0300495	Naa10	X	72960479	72965550	protein_coding	66.5961	170.179	123.09	153.038	51.6478	9.92952	52.3908	20.3086
ENSMUSG00000094530	18.6052	3.85923	1.24347	3.1036	0.00191184	0.0303085	Gm21399	8	129979479	129980075	processed_pseudogene	0.937973	9.66926	2.8793	2.56489	90.109	133.497	7.72979	0.781101
ENSMUSG00000025907	73.7173	1.79418	0.578606	3.10087	0.00192955	0.0305462	Rb1cc1	1	6276421	6346872	protein_coding	31.8911	39.644	19.4353	53.8627	130.768	230.586	56.6852	84.3589
ENSMUSG00000039157	58.0904	-1.42156	0.458919	-3.09763	0.00195077	0.0308386	Fam102a	2	32425344	32459768	protein_coding	63.7822	149.874	66.2239	152.184	36.2634	44.1312	37.7901	42.9606
ENSMUSG00000021606	408.087	-1.07903	0.348455	-3.0966	0.00195754	0.0308588	Ndufs6	13	73467957	73476661	protein_coding	719.426	555.015	492.36	481.344	329.667	144.53	385.631	203.867
ENSMUSG00000022867	268.355	1.07655	0.34762	3.09691	0.00195547	0.0308588	Usp25	16	76810594	76913668	protein_coding	152.89	112.163	249.779	184.672	481.314	435.796	245.636	315.565
ENSMUSG00000036615	8.82783	2.53338	0.820871	3.08621	0.00202723	0.0318232	Rfxap	3	54710536	54715212	protein_coding	0.937973	3.8677	5.03878	4.27482	14.2856	19.859	33.4958	14.8409
ENSMUSG00000049037	49.3673	1.90431	0.617337	3.08472	0.00203746	0.0319391	Clec4a1	6	122898807	122911578	protein_coding	9.37973	0.966926	28.0732	15.3893	42.8567	65.0935	62.6972	33.5873
ENSMUSG00000017861	6.80556	-6.98066	2.26386	-3.08352	0.00204565	0.0319783	Mybl2	2	162896607	162926608	protein_coding	27.2012	0	30.2327	30.7787	0	0	0	0
ENSMUSG00000031826	84.7578	-1.37607	0.446248	-3.08364	0.00204482	0.0319783	Usp10	8	120637099	120684299	protein_coding	108.805	106.362	107.254	104.306	42.8567	16.5492	55.8263	48.4283
ENSMUSG00000024236	31.0437	4.26131	1.38238	3.0826	0.00205202	0.0320332	Svil	18	4920540	5119299	protein_coding	1.87595	0	5.03878	5.12978	90.109	125.774	13.7419	3.9055
ENSMUSG00000025576	13.9436	7.08818	2.30019	3.08156	0.00205918	0.0320689	Rbfox3	11	118380588	118802423	protein_coding	0	0	0	0	34.0656	46.3378	0	6.24881
ENSMUSG00000039656	99.6591	-1.25338	0.406751	-3.08144	0.00206002	0.0320689	Rxrb	17	34250786	34257373	protein_coding	164.145	208.856	102.215	106.87	52.7467	29.7886	79.0157	81.2345
ENSMUSG00000020023	8.79855	7.64385	2.48188	3.07986	0.00207097	0.0321454	Tmcc3	10	94147811	94426818	protein_coding	0	0	0	0	0	100.398	12.0241	14.8409
ENSMUSG00000026939	212.338	-1.04391	0.338981	-3.07956	0.00207305	0.0321454	Tmem141	2	25510079	25512017	protein_coding	333.919	367.432	233.943	292.398	226.371	121.361	155.455	92.951
ENSMUSG00000020150	45.5552	-2.23038	0.724651	-3.07786	0.00208492	0.0322774	Gamt	10	80093985	80096846	protein_coding	90.9834	54.1479	60.4653	79.5116	14.2856	0	24.0482	21.8708
ENSMUSG00000027368	70.864	2.26056	0.735575	3.07319	0.00211786	0.0326074	Dusp2	2	127178079	127180296	protein_coding	34.705	0	12.237	13.6794	69.2301	78.3329	75.5802	67.1747
ENSMUSG00000037280	80.186	1.58938	0.516988	3.0743	0.00210997	0.0326074	Galnt6	15	100589694	100627257	protein_coding	27.2012	28.0409	35.9913	51.2978	39.56	124.671	109.935	154.658
ENSMUSG00000040451	47.5872	1.30045	0.423486	3.07083	0.00213465	0.032821	Sgms1	19	32100127	32367114	protein_coding	24.3873	23.2062	23.7542	35.9085	60.4389	90.469	48.9554	64.8314
ENSMUSG00000078453	24.9893	2.12619	0.692575	3.06998	0.00214073	0.0328695	Abracl	10	17887008	17899036	protein_coding	1.87595	4.83463	7.91808	16.2443	26.3734	20.9623	39.5078	48.4283
ENSMUSG00000022673	93.9972	-1.82226	0.593662	-3.06953	0.00214398	0.0328744	Mcm4	16	15441761	15455264	protein_coding	151.014	84.1226	228.904	147.909	65.9334	7.72296	52.3908	46.8661
ENSMUSG00000024109	10.0053	7.67497	2.50263	3.06677	0.00216387	0.0330487	Nrxn1	17	90341059	91400499	protein_coding	0	0	0	0	24.1756	94.8821	9.44753	1.5622
ENSMUSG00000031647	97.3714	1.53478	0.500464	3.06672	0.00216418	0.0330487	Mfap3l	8	61085861	61129763	protein_coding	17.8215	123.767	28.793	43.6031	142.856	203.004	111.653	160.907
ENSMUSG00000043953	65.8881	1.57058	0.512097	3.06696	0.00216248	0.0330487	Ccrl2	9	110883554	110886587	protein_coding	38.4569	39.644	17.9956	8.54963	52.7467	65.0935	79.8745	110.916
ENSMUSG00000040260	10.5943	7.65383	2.49775	3.06429	0.00218189	0.0332739	Daam2	17	49763050	49871371	protein_coding	0	0	0	0	0	114.741	10.3064	3.1244
ENSMUSG00000064302	38.6713	1.9621	0.641348	3.05933	0.0022183	0.0337374	Clasp1	1	118316788	118540408	protein_coding	5.62784	2.90078	37.4309	11.1145	53.8456	57.3706	38.649	75.7668
ENSMUSG00000036061	7.59769	4.24497	1.38905	3.05603	0.00224286	0.0340187	Smug1	15	103061717	103075519	protein_coding	0.937973	0	1.43965	1.70993	5.49445	62.887	7.72979	3.1244
ENSMUSG00000028010	80.0092	-1.65604	0.542191	-3.05434	0.00225557	0.0341653	Gar1	3	129618561	129625045	protein_coding	105.991	195.319	131.728	147.054	50.5489	26.4787	38.649	67.9558
ENSMUSG00000034731	63.3138	1.9326	0.63355	3.05044	0.0022851	0.034566	Dgkh	14	78796190	78970216	protein_coding	37.5189	16.4377	17.2758	43.6031	60.4389	221.759	60.9795	95.2943
ENSMUSG00000004996	22.6083	-2.80991	0.921541	-3.04914	0.00229494	0.0346681	Mri1	8	84976535	84983955	protein_coding	60.0303	29.0078	58.3058	47.023	7.69223	4.41312	7.72979	7.81101
ENSMUSG00000026271	8.33478	5.80782	1.90852	3.04311	0.00234148	0.0352762	Gpr35	1	92878587	92914113	protein_coding	0	0	0.719825	0	20.8789	0	20.6128	17.1842
ENSMUSG00000038400	56.9784	1.84687	0.606988	3.04267	0.00234487	0.0352799	Pmepa1	2	173066251	173118326	protein_coding	44.0847	6.76848	11.5172	24.7939	109.889	46.3378	73.0036	83.5778
ENSMUSG00000032228	109.059	-1.20954	0.398199	-3.03753	0.00238527	0.0358397	Tcf12	9	71749970	72019153	protein_coding	179.153	169.212	175.637	173.558	94.5045	40.8214	118.524	47.6472
ENSMUSG00000032479	225.66	1.00668	0.331833	3.0337	0.00241576	0.0362008	Map4	9	109760528	109913023	protein_coding	149.138	162.444	97.8962	146.199	332.964	271.407	255.942	255.42
ENSMUSG00000039384	17.5584	3.03247	0.999789	3.0331	0.00242052	0.0362238	Dusp10	1	183745499	183807833	protein_coding	0	2.90078	4.31895	5.98474	13.1867	35.305	30.0603	30.4629
ENSMUSG00000029802	10.8602	-6.56013	2.16571	-3.02909	0.00245295	0.0366603	Abcg2	6	58561508	58672661	protein_coding	38.4569	65.751	2.8793	1.70993	0	0	0.858866	0
ENSMUSG00000006315	137.906	-1.26445	0.417624	-3.02773	0.00246399	0.0367275	Tmem147	7	30427126	30428965	protein_coding	272.012	129.568	172.758	180.397	120.878	33.0984	95.3341	64.8314
ENSMUSG00000005069	24.6308	2.26044	0.746784	3.0269	0.00247074	0.0367793	Pex5	6	124373775	124392026	protein_coding	5.62784	8.70233	10.7974	17.0993	32.9667	118.051	35.2135	17.1842
ENSMUSG00000032279	205.183	-1.16974	0.386535	-3.02624	0.00247619	0.0368116	Idh3a	9	54493618	54511945	protein_coding	226.052	262.037	540.589	271.023	120.878	140.117	151.16	165.593
ENSMUSG00000032875	7.34397	-6.51874	2.15896	-3.01939	0.00253285	0.0375049	Arhgef17	7	100518959	100581314	protein_coding	7.50379	31.9086	5.03878	19.6642	0	0	0	0
ENSMUSG00000064284	13.2389	-2.49686	0.827217	-3.01839	0.00254123	0.0375794	Cdpf1	15	85691173	85695898	protein_coding	20.6354	10.6362	17.2758	8.54963	3.29667	0	4.29433	2.3433
ENSMUSG00000017716	137.27	-1.82481	0.604775	-3.01734	0.00255006	0.0376604	Birc5	11	117740077	117746569	protein_coding	249.501	37.7101	298.727	343.695	80.219	54.0607	53.2497	74.9857
ENSMUSG00000004936	448.713	1.13792	0.377216	3.01663	0.00255602	0.0376988	Map2k1	9	64093052	64160913	protein_coding	275.764	403.208	300.887	259.909	385.71	1136.38	553.969	652.219
ENSMUSG00000026185	12.2034	7.06545	2.3435	3.01491	0.00257052	0.0378629	Igfbp5	1	72897091	72914043	protein_coding	0	0	0	0	26.3734	34.2017	22.3305	2.3433
ENSMUSG00000004961	10.268	7.75395	2.57559	3.01055	0.00260772	0.0383605	Syt5	7	4542764	4550540	protein_coding	0	0	0	0	4.39556	118.051	0.858866	14.0598
ENSMUSG00000003970	3399.27	-1.0269	0.341388	-3.00801	0.00262967	0.0386327	Rpl8	15	76788278	76790514	protein_coding	3502.39	2705.46	4816.35	7045.75	2193.38	2249.59	1460.93	2964.28
ENSMUSG00000024660	100.421	-1.648	0.548143	-3.00651	0.00264264	0.0387726	Incenp	19	9849660	9876915	protein_coding	127.564	105.395	178.517	252.214	58.2412	29.7886	70.427	53.1149
ENSMUSG00000006403	5.41699	7.05887	2.34862	3.00554	0.00265108	0.0388456	Adamts4	1	171077990	171088206	protein_coding	0	0	0	0	3.29667	66.1968	6.01206	9.37321
ENSMUSG00000025732	29.584	-2.8559	0.951292	-3.00213	0.00268098	0.0392325	Mcrip2	17	26082672	26087738	protein_coding	33.767	89.9241	95.0169	55.5726	14.2856	0	8.58866	14.8409
ENSMUSG00000047676	848.422	-1.03371	0.34444	-3.00113	0.00268984	0.0393109	Rpsa-ps10	3	149778295	149779179	processed_pseudogene	1357.25	996.901	943.691	896.002	693.4	227.276	727.459	399.924
ENSMUSG00000034211	161.884	-1.10703	0.369021	-2.9999	0.00270071	0.0393374	Mrps17	5	129792561	129799620	protein_coding	254.191	216.591	156.922	229.13	69.2301	68.4034	149.443	109.354
ENSMUSG00000039934	74.9854	1.32423	0.44145	2.99973	0.00270216	0.0393374	Gsap	5	21391253	21520130	protein_coding	46.8987	41.5778	24.4741	45.3131	115.383	47.441	111.653	120.29
ENSMUSG00000075015	73.5648	6.27173	2.09162	2.99851	0.00271307	0.0394449	Gm10801	2	98492582	98494428	protein_coding	3.75189	5.80156	0	1.70993	3.29667	848.422	12.883	0.781101
ENSMUSG00000029910	96.4691	-2.31495	0.772923	-2.99506	0.00274387	0.0397897	Mad2l1	6	66512374	66524204	protein_coding	197.912	36.7432	258.417	241.1	78.0212	0	44.661	24.9952
ENSMUSG00000021279	4.8828	4.29839	1.43555	2.99425	0.00275118	0.0398441	Cdc42bpb	12	111259410	111344152	protein_coding	1.87595	0	0.719825	0.854963	18.6811	25.3754	22.3305	1.5622
ENSMUSG00000020674	16.3567	4.96946	1.66104	2.99178	0.00277355	0.039962	Pxdn	12	29987607	30067657	protein_coding	0	0	1.43965	2.56489	8.79112	84.9526	8.58866	25.7763
ENSMUSG00000022639	124.181	1.2332	0.412103	2.99245	0.00276744	0.039962	Dubr	16	50539657	50553136	lncRNA	90.9834	58.0156	58.3058	49.5879	148.35	205.21	144.289	106.23
ENSMUSG00000026131	154.883	1.16112	0.388041	2.99226	0.00276916	0.039962	Dst	1	33947306	34347742	protein_coding	103.177	103.461	47.5085	65.8322	307.689	147.84	157.172	102.324
ENSMUSG00000081604	311.043	-2.08194	0.696173	-2.99055	0.00278473	0.0400576	Gm11518	11	93928044	93928454	processed_pseudogene	155.704	2568.16	471.485	128.245	238.459	123.567	104.782	317.908
ENSMUSG00000014633	90.329	-1.64105	0.54889	-2.98976	0.002792	0.0400734	Cmc2	8	117615424	117648194	protein_coding	105.053	171.146	141.806	162.443	70.329	29.7886	45.5199	40.6173
ENSMUSG00000062906	19.7881	-2.6927	0.90098	-2.98864	0.00280223	0.0401689	Hdac10	15	89007510	89012903	protein_coding	35.643	38.677	22.3146	16.2443	0	0	3.43546	13.2787
ENSMUSG00000029683	10.1335	7.66667	2.56912	2.98416	0.00284357	0.0407095	Lmod2	6	24597761	24605413	protein_coding	0	0	0	0	108.79	5.5164	1.71773	13.2787
ENSMUSG00000064317	34.9946	-2.13954	0.717598	-2.98153	0.00286815	0.0409569	Gm10146	10	78229154	78229462	processed_pseudogene	116.309	58.0156	52.5472	61.5574	24.1756	11.0328	15.4596	14.8409
ENSMUSG00000118664	101.425	1.13532	0.380977	2.98001	0.00288236	0.0411074	TUSC3	8	39472999	39619367	protein_coding	75.0379	89.9241	82.0601	39.3283	101.098	284.646	106.499	137.474
ENSMUSG00000001707	61.4517	-1.38922	0.466275	-2.97939	0.00288818	0.0411383	Eef1e1	13	38828183	38843034	protein_coding	66.5961	101.527	141.086	96.6109	30.7689	52.9574	40.3667	31.244
ENSMUSG00000021886	39.3561	-2.01282	0.675732	-2.97873	0.00289445	0.0411753	Gpr65	12	98234894	98242903	protein_coding	86.2936	76.3872	84.9394	40.1833	16.4833	24.2722	11.1653	19.5275
ENSMUSG00000021466	39.9929	2.01364	0.676529	2.97643	0.00291623	0.0413803	Ptch1	13	63656142	63721412	protein_coding	9.37973	3.8677	17.9956	15.3893	19.78	62.887	41.2256	65.6125
ENSMUSG00000015943	41.4795	-1.49313	0.501929	-2.97478	0.00293202	0.0415517	Bola1	3	96103904	96127025	protein_coding	50.6506	35.7763	102.935	65.8322	28.5711	7.72296	18.8951	35.1495
ENSMUSG00000024590	114.491	-2.0194	0.679111	-2.97359	0.00294334	0.0416596	Lmnb1	18	56840885	56886496	protein_coding	272.012	34.8093	249.059	277.008	98.9001	30.8918	28.3426	47.6472
ENSMUSG00000021384	113.344	-1.13267	0.38161	-2.96815	0.00299597	0.0423511	Susd3	13	49384166	49402182	protein_coding	178.215	237.864	119.491	163.298	51.6478	99.2952	79.0157	88.2644
ENSMUSG00000052631	18.8517	-2.62809	0.886464	-2.96469	0.0030299	0.0427231	Sh2d6	6	72490624	72498690	protein_coding	29.0772	35.7763	56.8662	41.8932	3.29667	2.20656	12.0241	8.59211
ENSMUSG00000025272	10.3925	7.39486	2.49536	2.96345	0.00304215	0.042842	Tro	X	149428300	149440579	protein_coding	0	0	0	0	5.49445	90.469	11.1653	0
ENSMUSG00000021906	59.4932	-1.45238	0.490461	-2.96126	0.00306387	0.0430938	Oxnad1	14	31807331	31825159	protein_coding	97.5492	68.6517	68.3834	126.535	32.9667	28.6853	42.0844	28.1196
ENSMUSG00000015961	229.144	-1.32066	0.446135	-2.96023	0.00307405	0.0431829	Adss	1	177590528	177624077	protein_coding	240.121	336.49	405.262	413.802	81.3179	183.144	170.914	123.414
ENSMUSG00000006740	256.182	1.09971	0.371631	2.95916	0.00308482	0.04328	Kif5b	18	6201002	6242174	protein_coding	185.719	142.138	142.525	185.527	320.876	528.471	215.575	341.341
ENSMUSG00000069873	13.2096	4.00731	1.35439	2.95875	0.00308889	0.043283	4930438A08Rik	11	58165625	58185115	protein_coding	0	0	2.8793	0.854963	10.9889	8.82624	14.6007	28.9007
ENSMUSG00000038058	46.7066	1.99234	0.673714	2.95724	0.00310405	0.0433871	Nod1	6	54900934	54949597	protein_coding	28.1392	0	17.9956	4.27482	35.1645	45.2345	62.6972	57.8015
ENSMUSG00000062488	32.6157	3.06501	1.03697	2.95574	0.00311916	0.0435442	Ifit3b	19	34585370	34590801	protein_coding	13.1316	0	5.7586	6.83971	17.5822	59.5771	102.205	35.9306
ENSMUSG00000042364	156.039	1.30653	0.442182	2.95474	0.00312937	0.0435782	Snx18	13	113728715	113755100	protein_coding	53.4645	166.311	40.3102	82.0765	246.151	234.999	177.785	185.902
ENSMUSG00000075014	1188.79	4.25237	1.43937	2.95434	0.00313339	0.0435801	Gm10800	2	98496892	98497646	protein_coding	105.991	448.654	97.8962	41.0382	91.2079	12734.1	255.083	136.693
ENSMUSG00000040034	37.9744	-2.43919	0.826255	-2.95211	0.00315611	0.0437877	Nup43	10	7543267	7554645	protein_coding	115.371	66.7179	107.974	62.4123	12.0878	0	26.6248	25.7763
ENSMUSG00000035004	52.7615	1.74217	0.590326	2.95119	0.00316551	0.0438637	Igsf6	7	120663290	120673795	protein_coding	23.4493	17.4047	30.9525	18.8092	76.9223	60.6804	47.2376	118.727
ENSMUSG00000033685	429.885	-1.45186	0.49211	-2.95028	0.00317481	0.0439385	Ucp2	7	100142544	100151227	protein_coding	390.197	218.525	719.105	1060.15	214.284	62.887	300.603	294.475
ENSMUSG00000060679	124.882	-1.16005	0.393352	-2.94914	0.00318662	0.0439934	Mrps9	1	42890393	42944843	protein_coding	227.928	167.278	198.672	218.016	34.0656	79.4362	103.064	145.285
ENSMUSG00000095366	7.9708	5.45609	1.84985	2.94947	0.00318321	0.0439934	Gm21860	Y	90763696	90766736	lncRNA	0	1.93385	0	0	27.4722	16.5492	12.0241	22.6519
ENSMUSG00000027203	70.6833	-1.83755	0.623759	-2.94592	0.00321994	0.0443987	Dut	2	125089110	125100528	protein_coding	106.929	29.0078	214.508	175.268	38.4611	47.441	24.0482	37.4928
ENSMUSG00000031425	64.8751	3.0315	1.03011	2.94289	0.00325167	0.0447264	Plp1	X	135723420	135740482	protein_coding	0.937973	40.6109	4.31895	19.6642	87.9112	406.007	20.6128	20.3086
ENSMUSG00000063889	70.0643	1.21671	0.413396	2.9432	0.00324837	0.0447264	Crem	18	3266048	3337748	protein_coding	37.5189	39.644	43.1895	41.0382	91.2079	130.187	58.4029	96.0754
ENSMUSG00000005225	30.6239	1.4936	0.507792	2.94137	0.00326767	0.0448914	Plekha8	6	54572096	54622824	protein_coding	15.0076	11.6031	10.7974	16.2443	31.8678	33.0984	48.0965	37.4928
ENSMUSG00000024833	137.915	1.03686	0.352779	2.93911	0.00329158	0.0450173	Pola2	19	5990570	6014230	protein_coding	70.348	49.3132	150.443	103.451	227.47	199.694	194.104	148.409
ENSMUSG00000041957	93.3367	1.29935	0.442018	2.93958	0.00328654	0.0450173	Pkp2	16	16031182	16090576	protein_coding	39.3949	81.2218	48.9481	64.1223	96.7023	232.792	97.9107	147.628
ENSMUSG00000048234	21.6427	2.804	0.954069	2.93899	0.00329288	0.0450173	Rnf149	1	39590377	39616486	protein_coding	9.37973	0	8.6379	6.83971	96.7023	11.0328	31.778	35.1495
ENSMUSG00000027715	84.384	-2.28638	0.778133	-2.93828	0.00330035	0.0450646	Ccna2	3	36619014	36626299	protein_coding	194.16	29.0078	226.025	207.756	34.0656	29.7886	22.3305	48.4283
ENSMUSG00000006585	141.314	-1.21011	0.412097	-2.93647	0.00331969	0.0452737	Cdt1	8	123294754	123300293	protein_coding	201.664	196.286	377.908	235.97	86.8123	152.253	118.524	80.4534
ENSMUSG00000027381	259.45	1.00489	0.342266	2.93599	0.00332488	0.0452894	Bcl2l11	2	127967958	128004467	protein_coding	211.982	117.965	111.573	84.6414	241.756	207.417	430.292	174.967
ENSMUSG00000022415	249.162	-1.24222	0.423387	-2.93401	0.00334617	0.045469	Syngr1	15	79975535	80003702	protein_coding	323.601	429.315	341.917	465.1	110.988	152.253	139.136	256.201
ENSMUSG00000070327	188.289	1.04205	0.355135	2.93425	0.00334357	0.045469	Rnf213	11	119283926	119378244	protein_coding	108.805	195.319	113.013	80.3666	157.141	412.627	280.849	173.404
ENSMUSG00000040945	155.748	-1.3718	0.467611	-2.93363	0.00335024	0.0454693	Rcc2	4	140427852	140450531	protein_coding	272.95	128.601	199.392	397.558	147.251	36.4082	91.8987	110.135
ENSMUSG00000024620	7.24611	7.1951	2.45326	2.93287	0.0033584	0.045525	Pdgfrb	18	61178222	61218133	protein_coding	0	0	0	0	27.4722	25.3754	31.778	8.59211
ENSMUSG00000028602	72.8503	2.62117	0.894821	2.92927	0.00339761	0.0459622	Tnfrsf8	4	144993707	145041734	protein_coding	60.9683	0	3.59913	3.41985	153.845	75.023	125.394	62.4881
ENSMUSG00000060224	5.99242	-4.94588	1.68872	-2.92878	0.00340294	0.0459622	Pyroxd2	19	42714297	42741214	protein_coding	10.3177	12.57	10.0776	2.56489	0	0	0.858866	0
ENSMUSG00000083899	338.902	1.93295	0.659959	2.9289	0.00340169	0.0459622	Gm12346	11	77184270	77186724	transcribed_processed_pseudogene	164.145	217.558	205.87	61.5574	487.907	143.426	300.603	1545.8
ENSMUSG00000029810	21.0415	-2.91659	0.996229	-2.92762	0.00341563	0.0460781	Tmem176b	6	48810752	48818430	protein_coding	45.9607	7.73541	43.9093	146.199	12.0878	9.92952	3.43546	7.02991
ENSMUSG00000030399	26.1069	7.99902	2.7329	2.92693	0.00342321	0.046125	Ckm	7	19138701	19156766	protein_coding	0	0	0	0.854963	213.185	55.164	0	0
ENSMUSG00000049577	45.7681	-1.54644	0.529348	-2.92141	0.00348456	0.0467831	Zfpm1	8	123008880	123063990	protein_coding	43.1468	124.733	53.2671	100.886	41.7578	16.5492	30.9192	21.0897
ENSMUSG00000035776	126.451	1.11225	0.381184	2.91788	0.00352418	0.04706	Cd99l2	X	70463666	70536455	protein_coding	85.3556	57.0486	64.0644	56.4276	151.647	111.431	129.689	174.967
ENSMUSG00000041037	25.4161	2.51328	0.861497	2.91734	0.00353034	0.04706	Irgq	7	24230114	24238025	protein_coding	0	2.90078	10.7974	13.6794	17.5822	69.5066	15.4596	55.4582
ENSMUSG00000056486	8.37058	7.31093	2.5058	2.9176	0.00352739	0.04706	Chn1	2	73441004	73605690	protein_coding	0	0	0	0	3.29667	86.0558	0	11.7165
ENSMUSG00000034160	71.0564	1.1313	0.388389	2.91281	0.00358191	0.0475862	Ogt	X	100683666	100727957	protein_coding	54.4025	57.0486	66.2239	34.1985	138.46	123.567	74.7213	128.101
ENSMUSG00000037613	107.962	1.84861	0.634661	2.91276	0.00358253	0.0475862	Tnfrsf23	7	143219546	143239609	protein_coding	18.7595	91.858	30.9525	32.4886	219.778	31.9951	194.104	179.653
ENSMUSG00000022952	95.1882	1.28462	0.441186	2.91175	0.00359408	0.0476832	Runx1	16	92398354	92623037	protein_coding	53.4645	29.0078	36.7111	58.9925	114.285	112.535	80.7334	126.538
ENSMUSG00000021822	104.033	-1.95089	0.670108	-2.91131	0.00359917	0.0476943	Plau	14	20886728	20893453	protein_coding	211.982	527.942	133.168	80.3666	35.1645	81.6427	42.0844	87.4833
ENSMUSG00000000957	78.6732	1.51297	0.520383	2.90742	0.00364429	0.0482352	Mmp14	14	54669069	54682821	protein_coding	58.1544	11.6031	33.112	35.0535	76.9223	83.8493	91.8987	140.598
ENSMUSG00000045752	24.7012	-2.09041	0.719121	-2.9069	0.00365032	0.0482582	Tssc4	7	142622986	142624830	protein_coding	40.3329	69.6187	23.7542	40.1833	13.1867	0	16.3185	10.9354
ENSMUSG00000013936	157.302	2.5564	0.879971	2.90509	0.00367144	0.0483965	Myl2	5	122239014	122251535	protein_coding	38.4569	115.064	37.4309	20.5191	1075.81	62.887	69.5681	35.1495
ENSMUSG00000022299	19.2294	-2.66599	0.917712	-2.90504	0.00367203	0.0483965	Slc25a32	15	38954626	38976111	protein_coding	13.1316	5.80156	27.3534	56.4276	3.29667	0	10.3064	2.3433
ENSMUSG00000030203	61.0143	2.18385	0.751876	2.90453	0.00367803	0.0483965	Dusp16	6	134692431	134769588	protein_coding	44.0847	2.90078	16.556	5.98474	15.3845	137.91	92.7575	69.518
ENSMUSG00000051212	20.1425	-2.87733	0.990588	-2.90467	0.0036764	0.0483965	Gpr183	14	122189963	122202607	protein_coding	21.5734	81.2218	59.7455	54.7177	2.19778	7.72296	7.72979	11.7165
ENSMUSG00000029363	58.8637	-2.16167	0.744504	-2.90351	0.00369008	0.0484982	Rfc5	5	117516168	117527112	protein_coding	98.4872	75.4202	114.452	117.13	24.1756	0	20.6128	45.3039
ENSMUSG00000052533	76.1013	-1.1818	0.407095	-2.90301	0.00369595	0.0485185	Nup188	2	30176409	30234278	protein_coding	171.649	104.428	76.3015	137.649	45.0545	29.7886	79.8745	60.1448
ENSMUSG00000057897	21.517	4.67211	1.61087	2.90037	0.00372719	0.0488715	Camk2b	11	5919644	6016362	protein_coding	0	0	0	5.98474	45.0545	89.3657	9.44753	9.37321
ENSMUSG00000063760	51.1166	1.7653	0.608888	2.89921	0.00374099	0.0489952	Rnf217	10	31369189	31485180	protein_coding	14.0696	52.214	11.5172	11.1145	74.7245	126.877	46.3788	53.1149
ENSMUSG00000020027	21.1212	3.60399	1.24351	2.89824	0.00375259	0.0490898	Socs2	10	95221224	95253042	protein_coding	0	0	5.03878	0	43.9556	0	12.883	8.59211
ENSMUSG00000034602	66.9552	1.68028	0.579891	2.89758	0.00376055	0.0491079	Mon2	10	122827965	122912410	protein_coding	28.1392	17.4047	34.5516	41.0382	112.087	126.877	64.4149	85.9211
ENSMUSG00000117869	10.4476	-3.95699	1.3657	-2.8974	0.00376272	0.0491079	Snhg4	18	35686424	35691369	lncRNA	5.62784	18.3716	34.5516	25.6489	1.09889	0	3.43546	0.781101
ENSMUSG00000105504	15.1604	4.35582	1.50492	2.89439	0.0037989	0.0495225	Gbp5	3	142199739	142228105	protein_coding	0.937973	0	2.8793	0	6.59334	22.0656	36.0724	16.4031
ENSMUSG00000039782	41.4986	1.7807	0.615341	2.89385	0.00380553	0.0495514	Cpeb2	5	43390513	43447067	protein_coding	31.8911	21.2724	17.2758	5.12978	50.5489	113.638	59.2618	35.9306
ENSMUSG00000019850	18.8166	2.23597	0.773202	2.89183	0.00383002	0.0498124	Tnfaip3	10	18876658	18891405	protein_coding	12.1937	4.83463	3.59913	2.56489	18.6811	20.9623	39.5078	28.9007

## Sheet: Supplemental Table 4
Supplemental Table 1: DEGs of No vs Low
ensembl_gene_id	baseMean	log2FoldChange	lfcSE	stat	pvalue	padj	external_gene_name	chromosome_name	start_position	end_position	gene_biotype	Low_1	Low_2	Low_3	Low_4	No_1	No_2	No_3	No_4
ENSMUSG00000025997	11.0981	21.8079	2.45027	8.90017	5.57594e-19	4.72533e-15	Ikzf2	1	69570373	69726404	protein_coding	0	0	94.5019	0	0	0	0	0
ENSMUSG00000038255	12.1205	21.3129	2.39082	8.9145	4.90032e-19	4.72533e-15	Neurod2	11	98216241	98220474	protein_coding	11.1437	14.4233	41.7567	17.035	0	0	0	0
ENSMUSG00000041378	6.59393	30.4843	3.52379	8.65098	5.10571e-18	2.88456e-14	Cldn5	16	18595597	18597012	protein_coding	0	0	72.5247	0	0	0	0	0
ENSMUSG00000001761	5.99362	-27.6485	3.5405	-7.80921	5.7546e-15	2.43837e-11	Smo	6	29735502	29761364	protein_coding	0	0	0	0	0	0	61.4492	0
ENSMUSG00000042810	8.72003	-32.5207	4.20976	-7.72507	1.11792e-14	3.78954e-11	Krba1	6	48372520	48396715	protein_coding	0	0	0	0	0	0	69.9838	0
ENSMUSG00000061911	7.46018	21.8417	2.85914	7.63925	2.18491e-14	6.17202e-11	Myt1l	12	29578383	29973212	protein_coding	0	0	84.6122	0	0	0	0	0
ENSMUSG00000043670	8.96755	31.3684	4.20943	7.45195	9.19726e-14	2.22692e-10	Diras1	10	80855423	80861496	protein_coding	0	15.3848	40.6578	17.9316	0	0	0	0
ENSMUSG00000079056	9.68374	31.2698	4.20835	7.43043	1.08245e-13	2.29331e-10	Kcnip3	2	127298418	127364014	protein_coding	0	109.617	0	0	0	0	0	0
ENSMUSG00000031740	17.5563	21.5909	3.02158	7.14557	8.9621e-13	1.68776e-09	Mmp2	8	93553919	93580048	protein_coding	0	49.0391	46.1521	2.68974	0	0	0	0
ENSMUSG00000022816	21.3757	-21.1027	3.02183	-6.98341	2.88098e-12	4.88296e-09	Fstl1	16	37597235	37656876	protein_coding	0	0	0	0	10.7322	24.4819	32.4315	0
ENSMUSG00000069814	7.1503	19.9586	3.03534	6.5754	4.85222e-11	7.47639e-08	Ccdc92b	11	74510431	74532342	protein_coding	0	25.9619	10.9886	0	0	0	0	0
ENSMUSG00000003949	12.3813	27.2268	4.20853	6.46942	9.83791e-11	1.38952e-07	Hlf	11	90227362	90281721	protein_coding	0	0	101.095	0	0	0	0	0
ENSMUSG00000090862	666.155	-3.85415	0.663697	-5.8071	6.35657e-09	8.2875e-06	Rps13	7	115930740	115933430	protein_coding	110.423	245.196	87.9087	158.694	6241.27	429.547	168.132	1872.6
ENSMUSG00000058966	12.8338	24.0243	4.20886	5.70803	1.14291e-08	1.38366e-05	Tlcd3b	7	126396840	126429391	protein_coding	0	0	89.0076	0	0	0	0	0
ENSMUSG00000019577	13.5738	-21.1612	4.20972	-5.02675	4.98854e-07	0.000563672	Pdk4	6	5483351	5496309	protein_coding	0	0	0	0	0	21.1435	49.5008	0
ENSMUSG00000036062	18.346	20.9659	4.20983	4.98022	6.35122e-07	0.000672792	Phf24	4	42916660	42944752	protein_coding	0	0	65.9316	0	0	0	0	0
ENSMUSG00000029161	5.04071	-16.5793	3.47527	-4.77066	1.83627e-06	0.00183076	Cgref1	5	31090487	31102935	protein_coding	0	0	0	0	2.92697	0	0	0
ENSMUSG00000029263	12.5901	6.80894	1.4733	4.62156	3.80866e-06	0.00358628	Pigg	5	108460475	108497221	protein_coding	7.09142	11.5386	37.3612	28.6905	0	0	0	0
ENSMUSG00000038369	16.9849	3.83214	0.838614	4.56961	4.88631e-06	0.00435884	Ncoa6	2	155232576	155315814	protein_coding	37.4832	37.5005	34.0646	18.8281	0	3.33845	4.26731	1.19579
ENSMUSG00000031342	14.1264	7.25332	1.68031	4.31664	1.58419e-05	0.0134252	Gpm6b	X	165021907	165171984	protein_coding	16.209	48.0776	32.9658	17.9316	0	0	0	0
ENSMUSG00000009394	14.6215	7.61034	1.82521	4.16957	3.05177e-05	0.0246307	Syn2	6	115111863	115258967	protein_coding	11.1437	29.8081	102.194	4.48289	0	0	0	0
ENSMUSG00000055371	143.988	1.21242	0.292348	4.14719	3.36581e-05	0.0259305	Stam2	2	52581676	52632293	protein_coding	278.591	208.657	262.627	187.385	136.592	100.153	87.0531	80.1178
ENSMUSG00000044583	155.78	1.41406	0.346491	4.08109	4.48246e-05	0.0330319	Tlr7	X	166087925	166113554	protein_coding	173.233	298.081	175.817	159.591	106.346	41.1742	82.7858	71.7473
ENSMUSG00000026955	11.8615	-6.819	1.71742	-3.9705	7.17228e-05	0.0486252	Sapcd2	2	25262333	25268225	protein_coding	0	0	0	0	21.4644	6.67689	17.0692	37.0694

## Sheet: Supplemental Table 5
Supplemental Table 1: DEGs of No vs High
ensembl_gene_id	baseMean	log2FoldChange	lfcSE	stat	pvalue	padj	external_gene_name	chromosome_name	start_position	end_position	gene_biotype	Control_1	Control_2	Control_3	Control_4	High_1	High_2	High_3	High_4
ENSMUSG00000042212	1049.45	6.34023	0.445409	14.2346	5.58498e-46	6.26858e-42	Sprr2d	3	92246447	92248180	protein_coding	58.1544	12.57	8.6379	12.8245	1403.28	1991.42	1636.14	2374.55
ENSMUSG00000024754	236.617	3.17263	0.228433	13.8887	7.41915e-44	4.16362e-40	Cemip2	19	21755706	21835724	protein_coding	36.581	41.5778	41.7499	41.8932	338.458	463.378	316.922	342.903
ENSMUSG00000021025	11625.1	2.45456	0.179062	13.7079	9.11023e-43	3.40844e-39	Nfkbia	12	55536195	55539432	protein_coding	3288.53	2970.4	2075.26	2662.36	12040.5	14300.7	15094.6	18828.4
ENSMUSG00000042157	1605.03	7.24361	0.544114	13.3127	1.95396e-40	5.48282e-37	Sprr2i	3	92315298	92316578	protein_coding	21.5734	76.3872	3.59913	6.83971	3877.98	4244.32	3858.88	4291.37
ENSMUSG00000006818	4121.29	2.82469	0.21331	13.2421	5.0101e-40	1.12467e-36	Sod2	17	13225733	13258950	protein_coding	984.872	555.015	913.458	647.207	4910.94	6513.76	4909.28	5637.99
ENSMUSG00000027398	10660.9	5.70003	0.445519	12.7942	1.76773e-37	3.30683e-34	Il1b	2	129206490	129213059	protein_coding	738.185	359.696	108.694	106.87	12023	22414.2	18367.7	15419.7
ENSMUSG00000054905	791.015	7.33755	0.580007	12.6508	1.10744e-36	1.7757e-33	Stfa3	16	36270899	36275754	protein_coding	27.2012	0	5.03878	3.41985	957.133	1611.89	1521.91	1623.91
ENSMUSG00000056054	31122.9	5.2632	0.43822	12.0104	3.13307e-33	4.3957e-30	S100a8	3	90576285	90577342	protein_coding	2883.33	1928.05	511.796	386.443	48973.1	63930.7	54334.4	51992.4
ENSMUSG00000079597	3375.22	6.38529	0.541001	11.8027	3.77913e-32	4.713e-29	Cstdc4	16	36004582	36008481	protein_coding	133.192	151.807	12.9569	27.3588	5090.06	7700.89	6849.46	7475.92
ENSMUSG00000028480	398.024	3.20166	0.276398	11.5835	4.99554e-31	5.60699e-28	Glipr2	4	43957401	43979118	protein_coding	69.41	52.214	58.3058	60.7024	517.577	549.433	573.722	572.547
ENSMUSG00000025481	1591	3.85237	0.366339	10.5159	7.30175e-26	7.45044e-23	Urah	7	140414931	140417879	protein_coding	226.99	114.097	159.081	103.451	1879.1	2361.02	1673.93	2803.37
ENSMUSG00000069662	700.79	3.97653	0.380944	10.4386	1.65187e-25	1.54505e-22	Marcks	10	37009371	37014916	protein_coding	105.991	21.2724	65.5041	42.7482	652.741	1287.53	849.418	920.137
ENSMUSG00000028599	2023.99	3.40499	0.330437	10.3045	6.72358e-25	5.80503e-22	Tnfrsf1b	4	144940033	144973440	protein_coding	516.823	317.152	279.292	167.573	3915.34	2449.28	3323.81	3871.92
ENSMUSG00000026773	1124.45	4.12961	0.406567	10.1573	3.07516e-24	2.4654e-21	Pfkfb3	2	11476244	11558888	protein_coding	150.076	156.642	67.6636	39.3283	1174.71	1342.69	2416.85	2290.97
ENSMUSG00000026121	231.997	3.49593	0.34958	10.0004	1.51817e-23	1.136e-20	Sema4c	1	36587720	36597430	protein_coding	42.2088	10.6362	43.1895	25.6489	359.337	487.65	219.87	315.565
ENSMUSG00000032487	9743.36	5.01469	0.508547	9.86081	6.15481e-23	4.3176e-20	Ptgs2	1	149975782	149983978	protein_coding	605.931	735.831	302.327	248.794	9953.74	26319.8	11958	12943.6
ENSMUSG00000000982	33596.8	2.32184	0.239116	9.71008	2.73118e-22	1.80322e-19	Ccl3	11	83538670	83540181	protein_coding	11553	11325.6	7128.43	6273.72	39687.5	57758.9	38116.5	45823.3
ENSMUSG00000038067	1297.14	4.6822	0.483497	9.68404	3.52492e-22	2.19798e-19	Csf3	11	98592089	98594455	protein_coding	121.937	79.2879	30.9525	18.8092	1973.61	983.022	1827.67	1639.53
ENSMUSG00000020120	2848.38	1.40952	0.15059	9.35994	7.97841e-21	4.71314e-18	Plek	11	16921206	17002381	protein_coding	1614.25	1679.55	1238.82	1188.4	3781.28	3832.79	3644.17	3933.62
ENSMUSG00000035356	403.308	2.7634	0.297619	9.28503	1.61665e-20	9.07262e-18	Nfkbiz	16	55631738	55659262	protein_coding	74.0999	87.9903	78.4609	93.191	526.368	728.165	478.388	533.492
ENSMUSG00000029409	1473.76	4.89217	0.53043	9.22304	2.88804e-20	1.54359e-17	U90926	5	92357752	92363267	lncRNA	98.4872	92.8249	17.2758	5.12978	1919.76	1957.22	1498.72	945.132
ENSMUSG00000051379	337.953	4.97046	0.539262	9.21716	3.05064e-20	1.55638e-17	Flrt3	2	140492834	140513389	protein_coding	26.2633	4.83463	14.3965	25.6489	494.5	738.094	758.379	241.36
ENSMUSG00000072235	1282.58	2.33482	0.253867	9.19699	3.68128e-20	1.79647e-17	Tuba1a	15	98847718	98851584	protein_coding	567.474	297.813	278.572	261.619	1758.22	1732.15	2189.25	1405.98
ENSMUSG00000000805	332.229	6.22121	0.693799	8.96688	3.05025e-19	1.4265e-16	Car4	11	84848612	84856870	protein_coding	17.8215	0	5.03878	0	267.03	311.125	832.241	283.54
ENSMUSG00000050737	240.286	2.88618	0.322654	8.94513	3.71528e-19	1.66801e-16	Ptges	2	30779483	30819875	protein_coding	32.8291	29.9747	25.1939	58.9925	350.546	232.792	265.39	237.455
ENSMUSG00000022126	5951.26	2.71221	0.303819	8.92704	4.37572e-19	1.88896e-16	Acod1	14	103284413	103294009	protein_coding	1249.38	1152.58	858.751	801.101	5362.58	7156.98	5032.95	9060.77
ENSMUSG00000027737	710.211	1.89295	0.215034	8.80306	1.33137e-18	5.33688e-16	Slc7a11	3	49846975	50398063	protein_coding	312.345	270.739	203.71	188.092	713.18	986.332	1112.23	803.753
ENSMUSG00000032324	1271.68	2.61252	0.296704	8.80516	1.30665e-18	5.33688e-16	Tspan3	9	56039009	56072761	protein_coding	270.136	210.79	284.331	216.306	1261.53	1438.68	1605.22	1698.89
ENSMUSG00000020407	804.416	3.08021	0.350438	8.78961	1.50087e-18	5.80887e-16	Upp1	11	9068103	9086170	protein_coding	154.766	71.5525	133.168	85.4963	1229.66	440.209	1335.54	760.011
ENSMUSG00000026875	312.71	2.83599	0.325251	8.71938	2.79729e-18	1.04656e-15	Traf1	2	34831762	34851784	protein_coding	93.7973	30.9416	56.1464	38.4734	473.622	279.13	455.199	357.744
ENSMUSG00000042608	294.653	2.59184	0.299851	8.64374	5.4402e-18	1.9697e-15	Stk40	4	125997750	126034822	protein_coding	86.2936	74.4533	89.2583	67.5421	426.369	478.823	429.433	580.358
ENSMUSG00000026984	285.727	4.97299	0.580742	8.56315	1.09824e-17	3.85207e-15	Il1f6	2	24105430	24115714	protein_coding	0.937973	55.1148	12.237	7.69467	416.479	676.311	549.674	727.205
ENSMUSG00000030790	185.72	5.83912	0.687135	8.49779	1.9324e-17	6.5725e-15	Adm	7	110226868	110229027	protein_coding	0	9.66926	7.19825	4.27482	159.339	328.777	206.987	519.432
ENSMUSG00000020841	1109.62	2.28705	0.270283	8.46167	2.63569e-17	8.70088e-15	Cpd	11	76669250	76737844	protein_coding	306.717	501.835	262.736	287.268	1173.61	1754.22	1328.67	2367.52
ENSMUSG00000043421	5029.61	2.73018	0.324631	8.41012	4.09579e-17	1.31346e-14	Hilpda	6	29272487	29275445	protein_coding	1345.99	1946.42	715.506	679.696	7252.67	6765.31	6193.28	10883.1
ENSMUSG00000031289	80.9999	4.45071	0.535831	8.30618	9.88332e-17	2.99812e-14	Il13ra2	X	146166472	146212188	protein_coding	10.3177	0	6.47843	3.41985	92.3068	84.9526	158.89	109.354
ENSMUSG00000035385	21729.9	3.04865	0.367031	8.30625	9.87742e-17	2.99812e-14	Ccl2	11	81926397	81928279	protein_coding	5549.99	4233.2	3900.73	2551.21	21570.1	50109.9	29678.1	32975
ENSMUSG00000055202	184.546	4.51227	0.544281	8.29033	1.12934e-16	3.33572e-14	Zfp811	17	33014650	33028905	protein_coding	26.2633	0	9.35773	15.3893	317.579	140.117	304.897	399.924
ENSMUSG00000058427	20370.1	3.56821	0.431202	8.27503	1.28426e-16	3.69604e-14	Cxcl2	5	91051730	91053797	protein_coding	3300.73	4250.61	1532.51	1440.61	30975.5	38316.9	30321.4	25212.4
ENSMUSG00000020611	1740.93	1.54973	0.188719	8.21186	2.17796e-16	6.11136e-14	Gna13	11	109253657	109292195	protein_coding	762.572	1167.08	614.011	685.681	2372.5	2462.52	2101.64	2511.24
ENSMUSG00000079523	1105.67	2.06014	0.251312	8.19757	2.45305e-16	6.71537e-14	Tmsb10	6	72934330	72935731	protein_coding	341.422	417.712	371.43	333.436	1517.57	1364.76	1724.6	1497.37
ENSMUSG00000003541	3648.64	3.15962	0.389816	8.1054	5.25702e-16	1.40488e-13	Ier3	17	36132576	36133815	protein_coding	703.48	645.907	387.266	382.169	4753.8	2159.12	4649.9	7364.22
ENSMUSG00000028645	4173.55	3.15169	0.390023	8.08077	6.43611e-16	1.67997e-13	Slc2a1	4	118965908	118995180	protein_coding	730.681	1069.42	566.502	543.757	5070.28	7931.48	5361.9	7495.44
ENSMUSG00000023992	296.021	-3.27818	0.40733	-8.04798	8.41749e-16	2.14722e-13	Trem2	17	48653429	48661175	protein_coding	930.47	853.796	847.954	884.887	60.4389	41.9246	176.926	82.0156
ENSMUSG00000024743	353.996	3.46443	0.437902	7.91143	2.54449e-15	6.34653e-13	Syt7	19	10366454	10430544	protein_coding	86.2936	52.214	10.7974	35.9085	780.212	301.195	413.973	538.179
ENSMUSG00000027925	32.3783	9.02123	1.16043	7.77407	7.6004e-15	1.8545e-12	Sprr2j-ps	3	92325389	92326703	protein_coding	0	0	0	0	30.7689	125.774	73.0036	100.762
ENSMUSG00000040711	257.906	2.20794	0.284389	7.76379	8.24306e-15	1.96851e-12	Sh3pxd2b	11	32297820	32378173	protein_coding	84.4176	111.196	51.8274	81.2215	423.073	519.645	300.603	271.823
ENSMUSG00000028525	553.341	2.54826	0.328623	7.75434	8.88037e-15	2.07653e-12	Pde4b	4	101944740	102464456	protein_coding	153.828	148.907	82.0601	136.794	1054.93	1008.4	553.969	431.168
ENSMUSG00000086804	53.2186	5.93082	0.767136	7.73111	1.06612e-14	2.44206e-12	Gm43154	6	31582125	31774988	lncRNA	1.87595	0	2.15948	3.41985	70.329	168.802	73.8625	151.534
ENSMUSG00000049985	92.2223	4.16381	0.545964	7.62653	2.41151e-14	5.41336e-12	Ankrd55	13	112424985	112520536	protein_coding	10.3177	0	10.0776	6.83971	78.0212	95.9854	227.599	92.951
ENSMUSG00000035692	1324.23	2.4729	0.324391	7.62322	2.47427e-14	5.44534e-12	Isg15	4	156283912	156285253	protein_coding	471.801	484.43	298.727	253.924	1386.8	2290.41	2545.68	2148.81
ENSMUSG00000025044	1309.44	1.35991	0.179329	7.58329	3.36895e-14	7.27174e-12	Msr1	8	40034726	40095714	protein_coding	776.642	608.196	682.394	693.375	1538.45	1577.69	2354.15	1613.75
ENSMUSG00000051748	199.391	4.04339	0.53361	7.57742	3.52481e-14	7.46462e-12	Wfdc21	11	83637766	83643468	protein_coding	15.9455	0	23.0344	5.98474	108.79	186.454	194.104	263.231
ENSMUSG00000085949	229.083	4.07294	0.537929	7.57152	3.68873e-14	7.6671e-12	Gm14275	2	172130053	172132440	lncRNA	16.8835	43.5117	12.237	4.27482	582.412	217.346	231.035	253.858
ENSMUSG00000046203	357.651	4.87659	0.645435	7.55551	4.17216e-14	8.51424e-12	Sprr2g	3	92281222	92282536	polymorphic_pseudogene	58.1544	35.7763	4.31895	0	621.972	794.362	756.661	693.618
ENSMUSG00000025746	268.316	5.08626	0.674172	7.54445	4.54186e-14	8.94347e-12	Il6	5	30218112	30224979	protein_coding	18.7595	0	12.9569	8.54963	164.833	675.207	244.777	289.007
ENSMUSG00000031596	293.281	5.10869	0.677018	7.54588	4.49247e-14	8.94347e-12	Slc7a2	8	41315433	41375345	protein_coding	40.3329	2.90078	13.6767	0	546.148	522.955	370.171	519.432
ENSMUSG00000042677	298.336	2.70445	0.363266	7.44482	9.70749e-14	1.87857e-11	Zc3h12a	4	125012216	125021633	protein_coding	46.8987	111.196	41.7499	65.8322	502.193	497.579	384.772	342.903
ENSMUSG00000024810	3107.31	5.19164	0.698672	7.43074	1.07995e-13	2.05446e-11	Il33	19	29902514	29938118	protein_coding	238.245	214.658	15.1163	14.5344	2969.2	5591.42	5233.07	3819.58
ENSMUSG00000094733	366.793	4.49136	0.60527	7.42042	1.16747e-13	2.18395e-11	Csta3	16	36030773	36038158	protein_coding	30.0151	87.0233	5.7586	3.41985	548.346	767.883	674.21	829.529
ENSMUSG00000040511	337.551	2.44069	0.332689	7.33625	2.19665e-13	4.04184e-11	Pvr	7	19637503	19655085	protein_coding	107.867	75.4202	160.521	102.596	413.183	745.817	401.09	867.803
ENSMUSG00000020205	1205.14	3.10151	0.425803	7.2839	3.24298e-13	5.87085e-11	Phlda1	10	111342147	111344506	protein_coding	431.468	146.973	67.6636	81.2215	1553.83	1936.26	1133.7	1610.63
ENSMUSG00000047945	508.876	2.35021	0.327127	7.1844	6.75036e-13	1.20264e-10	Marcksl1	4	129407374	129409778	protein_coding	116.309	146.006	161.241	106.015	553.841	713.822	623.537	810.002
ENSMUSG00000018102	1022.24	2.66679	0.373542	7.1392	9.38728e-13	1.64629e-10	H2bc4	13	23868182	23876891	protein_coding	292.648	426.414	287.21	135.939	1038.45	2666.63	1701.41	1844.18
ENSMUSG00000057135	595.623	3.04813	0.42731	7.1333	9.79873e-13	1.69201e-10	Scimp	11	70681758	70703412	protein_coding	241.997	127.634	41.03	52.1528	1060.43	888.14	1218.73	652.219
ENSMUSG00000047798	533.439	2.34134	0.33186	7.0552	1.72347e-12	2.93095e-10	Cd300lf	11	115007040	115024818	protein_coding	192.285	122.8	112.293	117.985	524.17	649.832	736.048	850.619
ENSMUSG00000050635	1060.87	5.22052	0.74301	7.02617	2.12278e-12	3.55613e-10	Sprr2f	3	92272494	92273749	protein_coding	104.115	92.8249	5.03878	5.12978	2086.79	1729.94	2092.2	1792.63
ENSMUSG00000029379	905.236	7.35212	1.04862	7.01121	2.36262e-12	3.89971e-10	Cxcl3	5	90933962	90937459	protein_coding	4.68987	30.9416	0.719825	4.27482	551.643	4330.37	988.555	720.956
ENSMUSG00000028793	848.295	2.14365	0.307401	6.97345	3.09261e-12	5.03064e-10	Rnf19b	4	128952064	128979679	protein_coding	465.235	234.963	239.702	218.871	861.53	1803.86	947.329	1505.18
ENSMUSG00000027611	1166.87	2.27769	0.327602	6.95262	3.58557e-12	5.66823e-10	Procr	2	155593037	155597391	protein_coding	322.663	595.626	285.771	196.642	1189	1988.11	1549.39	2060.54
ENSMUSG00000034765	606.578	3.00851	0.432593	6.95458	3.53616e-12	5.66823e-10	Dusp5	19	53517540	53530862	protein_coding	60.9683	205.955	123.81	75.2368	569.225	1391.24	679.363	1108.38
ENSMUSG00000069792	16761.7	2.69895	0.388322	6.95028	3.64558e-12	5.68305e-10	Wfdc17	11	83594817	83597094	protein_coding	2078.55	4803.69	4343.42	3360.86	28362.3	15895	30120.4	20337.5
ENSMUSG00000026126	151.912	-2.32144	0.334207	-6.9461	3.75519e-12	5.77374e-10	Ptpn18	1	34498843	34514814	protein_coding	408.956	364.531	389.425	379.604	83.5156	66.1968	89.3221	69.518
ENSMUSG00000027997	166.835	2.109	0.309141	6.82213	8.96978e-12	1.3605e-09	Casp6	3	129695074	129707752	protein_coding	53.4645	29.0078	51.8274	44.4581	169.229	142.323	189.809	270.261
ENSMUSG00000035373	5874.59	2.69506	0.395211	6.81931	9.14782e-12	1.369e-09	Ccl7	11	81936538	81938351	protein_coding	1868.44	1198.02	857.312	817.345	8444.97	8239.29	7079.63	6935.4
ENSMUSG00000016529	385.041	4.37894	0.644158	6.79793	1.06135e-11	1.56745e-09	Il10	1	130947582	130952711	protein_coding	80.6657	21.2724	2.8793	4.27482	841.75	424.763	698.258	292.132
ENSMUSG00000024789	270.475	2.04422	0.301053	6.79024	1.11948e-11	1.63183e-09	Jak2	19	29229228	29290480	protein_coding	112.557	115.064	69.823	67.5421	248.349	553.847	337.534	362.431
ENSMUSG00000030659	647.718	1.3363	0.196869	6.78779	1.13864e-11	1.63848e-09	Nucb2	7	116103604	116139819	protein_coding	333.919	398.373	310.964	332.581	921.969	855.042	824.511	870.928
ENSMUSG00000036781	1077.58	-1.30895	0.195283	-6.70284	2.04404e-11	2.90409e-09	Rps27l	9	66853368	66856798	protein_coding	2147.02	1713.39	1783.01	1668.03	791.201	800.981	717.153	642.846
ENSMUSG00000026981	13124.6	1.83869	0.274875	6.68918	2.24418e-11	3.14858e-09	Il1rn	2	24226865	24241506	protein_coding	6196.25	6785.89	3416.29	2926.54	15385.6	20795.7	18775.7	14160.6
ENSMUSG00000055030	666.018	6.39662	0.958744	6.67188	2.52551e-11	3.49955e-09	Sprr2e	3	92259450	92260756	protein_coding	55.3404	0.966926	3.59913	0	1008.78	1022.74	1356.15	1638.75
ENSMUSG00000016528	2086.34	1.43015	0.215091	6.64906	2.94971e-11	4.03751e-09	Mapkapk2	1	130981437	131025563	protein_coding	745.689	976.595	850.833	870.353	2290.09	2120.5	2344.7	2522.96
ENSMUSG00000025059	687.183	2.17814	0.327825	6.6442	3.0487e-11	4.12272e-09	Gk	X	84745543	84820425	protein_coding	226.052	218.525	215.228	212.886	731.861	1441.99	1077.88	698.304
ENSMUSG00000001348	667.806	2.34856	0.354744	6.62042	3.58171e-11	4.78585e-09	Acp5	9	22038023	22047007	protein_coding	109.743	259.136	156.922	172.703	914.276	894.76	903.527	843.589
ENSMUSG00000021367	223.905	3.57469	0.541248	6.60454	3.98766e-11	5.26559e-09	Edn1	13	42454952	42461466	protein_coding	29.0772	71.5525	12.9569	6.83971	483.512	454.551	241.341	246.828
ENSMUSG00000034394	66.7343	5.0664	0.770318	6.57702	4.79965e-11	6.19211e-09	Lif	11	4207557	4222514	protein_coding	0	0	5.03878	7.69467	64.8345	249.341	42.9433	82.7967
ENSMUSG00000053113	4604.53	3.11062	0.472831	6.57871	4.74558e-11	6.19211e-09	Socs3	11	117856905	117860873	protein_coding	1089.93	864.432	349.115	414.657	6169.17	6150.79	6578.91	4573.35
ENSMUSG00000004791	114.711	5.58318	0.853956	6.53802	6.23385e-11	7.95099e-09	Pgf	12	85213409	85224564	protein_coding	0	20.3054	4.31895	0	276.92	215.14	267.966	406.954
ENSMUSG00000046318	30.1976	5.12949	0.785468	6.53048	6.55583e-11	8.26771e-09	Ccbe1	18	66178373	66435812	protein_coding	0	0	4.31895	1.70993	71.4278	30.8918	57.544	68.7369
ENSMUSG00000032688	173.636	2.52591	0.386998	6.52693	6.713e-11	8.37186e-09	Malt1	18	65564009	65612138	protein_coding	88.1695	35.7763	33.112	21.3741	217.58	334.294	188.092	284.321
ENSMUSG00000116657	492.612	2.55242	0.392294	6.50638	7.69832e-11	9.49516e-09	Gm49774	17	27764681	27775492	lncRNA	216.672	176.947	59.7455	54.7177	860.431	440.209	830.523	842.027
ENSMUSG00000041598	244.328	2.25533	0.346795	6.50334	7.85548e-11	9.58368e-09	Cdc42ep4	11	113617676	113642707	protein_coding	64.7202	54.1479	74.8618	120.55	317.579	516.335	277.414	391.332
ENSMUSG00000062345	2137.71	4.92453	0.760935	6.47168	9.69209e-11	1.16972e-08	Serpinb2	1	107439153	107463208	protein_coding	300.151	55.1148	12.9569	21.3741	2419.76	4805.89	3523.93	1069.33
ENSMUSG00000027087	211.013	1.8281	0.282941	6.46108	1.03959e-10	1.24132e-08	Itgav	2	83554741	83637260	protein_coding	75.0379	63.8171	82.7799	65.8322	230.767	214.036	263.672	312.44
ENSMUSG00000050440	25.6988	8.04703	1.26109	6.38103	1.75906e-10	2.07828e-08	Hamp	7	30641793	30643457	protein_coding	0	0	0	0	32.9667	16.5492	73.0036	45.3039
ENSMUSG00000032561	60.2042	5.58062	0.875671	6.37296	1.8541e-10	2.16775e-08	Acpp	9	104165450	104214947	protein_coding	1.87595	0	1.43965	0	37.3623	19.859	49.8142	55.4582
ENSMUSG00000045763	4812.76	2.16006	0.339835	6.35621	2.06793e-10	2.39283e-08	Basp1	15	25363363	25413850	protein_coding	1568.29	3100.93	1265.45	989.193	7646.08	9604.05	5483	8207.81
ENSMUSG00000040026	14055	4.60451	0.727764	6.32693	2.50083e-10	2.86422e-08	Saa3	7	46361422	46365124	protein_coding	1288.78	1054.92	526.912	466.81	5570.27	17370	44218.7	14025.4
ENSMUSG00000030406	61.1651	5.71968	0.904829	6.32128	2.59409e-10	2.94102e-08	Gipr	7	18889986	18900052	protein_coding	0	0	0	7.69467	69.2301	36.4082	76.4391	224.957
ENSMUSG00000021109	250.446	1.39259	0.221184	6.29607	3.05286e-10	3.42653e-08	Hif1a	12	73948149	73994304	protein_coding	115.371	157.609	125.969	100.031	340.656	305.609	301.462	360.869
ENSMUSG00000046223	349.992	3.52838	0.562921	6.26798	3.65768e-10	4.02489e-08	Plaur	7	24161909	24175393	protein_coding	58.1544	39.644	21.5948	30.7787	214.284	377.322	638.996	497.561
ENSMUSG00000066152	643.632	1.94211	0.309826	6.26839	3.64806e-10	4.02489e-08	Slc31a2	4	62180799	62216648	protein_coding	196.036	280.409	321.042	236.825	689.004	1112.11	765.25	1409.11
ENSMUSG00000028967	203.29	3.23658	0.519164	6.23423	4.54013e-10	4.89984e-08	Errfi1	4	150938376	150953349	protein_coding	56.2784	20.3054	20.1551	15.3893	179.119	356.359	184.656	333.53
ENSMUSG00000042228	639.463	1.0654	0.171067	6.22797	4.72507e-10	5.05088e-08	Lyn	4	3678115	3813122	protein_coding	409.894	477.661	344.076	390.718	989.001	713.822	960.212	729.548
ENSMUSG00000009093	121.771	3.26221	0.526489	6.19615	5.78617e-10	6.12679e-08	Gstt4	10	75650777	75658377	protein_coding	6.56581	33.8424	10.0776	6.83971	93.4056	101.502	186.374	163.25
ENSMUSG00000040528	1295.76	1.57278	0.254091	6.18982	6.02336e-10	6.31833e-08	Milr1	11	106642052	106659620	protein_coding	779.456	456.389	632.726	555.726	1884.6	2238.55	1539.09	1551.27
ENSMUSG00000072572	118.35	2.31196	0.375167	6.16248	7.16159e-10	7.44275e-08	Slc39a2	14	52130346	52134202	protein_coding	50.6506	26.107	12.237	39.3283	148.35	122.464	192.386	169.499
ENSMUSG00000046259	354.49	4.14923	0.673472	6.16096	7.23071e-10	7.44564e-08	Sprr2h	3	92292992	92294631	protein_coding	58.1544	87.0233	0	10.2596	716.476	450.138	897.515	681.12
ENSMUSG00000041992	303.154	2.19104	0.356958	6.13809	8.35203e-10	8.52211e-08	Rapgef5	12	117480099	117723472	protein_coding	96.6113	165.344	71.9825	61.5574	469.226	423.659	490.412	418.67
ENSMUSG00000022148	2012.35	1.19346	0.194648	6.13138	8.71181e-10	8.80913e-08	Fyb	15	6552334	6692794	protein_coding	1347.87	1392.37	924.255	1036.22	2347.23	2907.14	2752.67	2739.32
ENSMUSG00000017002	556.307	3.18742	0.522129	6.10467	1.03014e-09	1.02645e-07	Slpi	2	164195990	164231015	protein_coding	125.688	58.0156	42.4697	30.7787	957.133	517.438	324.651	538.179
ENSMUSG00000098557	1101.77	1.57453	0.257944	6.10416	1.0334e-09	1.02645e-07	Kctd12	14	103214017	103220073	protein_coding	539.335	393.539	417.499	447.146	1404.38	1785.11	1236.77	928.729
ENSMUSG00000024190	687.638	2.7226	0.448343	6.07258	1.25871e-09	1.23927e-07	Dusp1	17	26724564	26781102	protein_coding	201.664	240.765	95.7367	64.1223	780.212	1246.71	1117.38	826.405
ENSMUSG00000030530	1021.3	2.81211	0.463602	6.06579	1.31303e-09	1.28152e-07	Furin	7	80038333	80055184	protein_coding	190.409	137.303	129.569	109.435	1640.64	264.787	1540.81	532.711
ENSMUSG00000048895	143.192	2.58453	0.426371	6.06169	1.34695e-09	1.30329e-07	Cdk5r1	11	80367849	80372010	protein_coding	73.1619	27.0739	15.8362	23.939	260.437	189.764	174.35	210.897
ENSMUSG00000018500	118.422	3.06272	0.506696	6.04449	1.49885e-09	1.43787e-07	Adora2b	11	62139810	62157279	protein_coding	8.44176	9.66926	38.1507	11.1145	94.5045	183.144	187.233	106.23
ENSMUSG00000001020	2955.05	-1.22043	0.202017	-6.04122	1.52951e-09	1.45485e-07	S100a4	3	90511078	90513352	protein_coding	4891.53	4494.27	4092.93	4349.2	1780.2	1457.43	2234.77	2176.15
ENSMUSG00000023087	137.713	3.04707	0.505493	6.02792	1.66079e-09	1.56644e-07	Noct	3	51131868	51159065	protein_coding	8.44176	51.2471	25.9137	18.8092	132.966	338.707	200.116	189.808
ENSMUSG00000017009	223.808	2.19802	0.371047	5.92383	3.14521e-09	2.94182e-07	Sdc4	2	164266167	164285807	protein_coding	112.557	45.4455	78.4609	35.0535	327.469	281.336	262.813	374.147
ENSMUSG00000069516	21447.3	-1.08222	0.182835	-5.91913	3.23655e-09	3.00224e-07	Lyz2	10	117113236	117118226	protein_coding	40188.4	35166.1	31840.7	33011.9	15908.6	14088.9	20932.3	15288.5
ENSMUSG00000020077	2804.83	2.37723	0.401994	5.9136	3.34706e-09	3.02963e-07	Srgn	10	62329612	62363230	protein_coding	652.829	1278.28	962.406	727.574	2016.46	7408.52	2951.06	6436.27
ENSMUSG00000020826	3267.75	5.29511	0.895165	5.91524	3.31401e-09	3.02963e-07	Nos2	11	78811613	78851080	protein_coding	105.991	394.506	70.5429	49.5879	3831.83	9686.8	5742.38	5095.9
ENSMUSG00000002083	151.03	-1.40584	0.237805	-5.91175	3.38493e-09	3.03939e-07	Bbc3	7	16042318	16052130	protein_coding	241.997	312.317	287.93	247.084	125.273	82.746	85.0277	117.946
ENSMUSG00000028851	14.5517	20.5443	3.47626	5.9099	3.42325e-09	3.04941e-07	Nudc	4	133259853	133273307	protein_coding	0	0	0	0	0	139.013	0	0
ENSMUSG00000021024	2088.64	1.06868	0.181043	5.90291	3.57138e-09	3.15631e-07	Psma6	12	55431007	55465239	protein_coding	1235.31	786.111	1045.19	1108.89	2286.79	2165.74	2294.03	2012.9
ENSMUSG00000026728	18439.5	2.20343	0.374686	5.88073	4.08465e-09	3.58173e-07	Vim	2	13578738	13587637	protein_coding	4751.77	7304.16	7230.64	5695.77	19350.4	35152.7	29066.6	31492.4
ENSMUSG00000095304	7.45748	18.0634	3.07549	5.87333	4.27118e-09	3.71626e-07	Plac9a	14	25887930	25903524	protein_coding	0	0	0	0	12.0878	0	0	12.4976
ENSMUSG00000071713	282.98	1.77315	0.302474	5.86216	4.56882e-09	3.94465e-07	Csf2rb	15	78209952	78238047	protein_coding	82.5417	154.708	113.732	104.306	378.018	325.468	475.812	375.71
ENSMUSG00000097111	283.755	1.71055	0.292578	5.84648	5.02089e-09	4.30187e-07	Peak1os	9	56165174	56175064	lncRNA	86.2936	170.179	89.2583	87.2063	295.601	284.646	450.046	382.739
ENSMUSG00000064373	13.5659	-20.7763	3.57183	-5.8167	6.00215e-09	5.10365e-07	Selenop	15	3298029	3309990	protein_coding	41.2708	9.66926	0	0	0	0	0	0
ENSMUSG00000034459	154.13	3.34053	0.574626	5.81339	6.12192e-09	5.16635e-07	Ifit1	19	34618271	34627409	protein_coding	47.8366	15.4708	28.0732	5.98474	159.339	275.82	359.865	190.589
ENSMUSG00000029082	893.493	1.96045	0.337688	5.8055	6.41724e-09	5.37516e-07	Bst1	5	43976227	44001328	protein_coding	360.182	333.589	368.55	210.321	810.981	1668.16	1453.2	1020.9
ENSMUSG00000003865	151.653	1.84559	0.318147	5.80105	6.59022e-09	5.47915e-07	Gys1	7	45084268	45106043	protein_coding	53.4645	50.2801	45.349	61.5574	215.382	143.426	187.233	210.116
ENSMUSG00000068874	81.606	2.94487	0.50866	5.78947	7.06093e-09	5.82735e-07	Selenbp1	3	94840367	94852069	protein_coding	11.2557	3.8677	25.1939	27.3588	146.152	115.844	104.782	159.345
ENSMUSG00000038412	92.2661	2.37223	0.411306	5.76757	8.04245e-09	6.54119e-07	Higd1a	9	121677629	121687428	protein_coding	22.5114	15.4708	13.6767	43.6031	169.229	111.431	122.818	89.8266
ENSMUSG00000025791	455.39	1.99232	0.347623	5.73128	9.96732e-09	8.04843e-07	Pgm1	4	99786611	99844491	protein_coding	233.555	159.543	109.413	145.344	440.655	647.625	754.084	731.892
ENSMUSG00000040489	23.067	7.97437	1.39984	5.69663	1.22196e-08	9.79661e-07	Sox30	11	45871137	45908821	protein_coding	0	0	0	0	6.59334	112.535	31.778	9.37321
ENSMUSG00000040264	33.2632	3.81805	0.672377	5.67843	1.35936e-08	1.08209e-06	Gbp2b	3	142300608	142324940	protein_coding	2.81392	10.6362	1.43965	0.854963	41.7578	38.6148	88.4632	46.085
ENSMUSG00000052837	100.033	1.85923	0.328251	5.66406	1.47832e-08	1.1685e-06	Junb	8	85701113	85705347	protein_coding	20.6354	45.4455	25.1939	49.5879	106.592	114.741	150.302	137.474
ENSMUSG00000031227	47.6356	3.2837	0.581315	5.64874	1.61628e-08	1.26861e-06	Magee1	X	104163984	104167533	protein_coding	5.62784	0	15.1163	13.6794	51.6478	116.948	90.1809	82.7967
ENSMUSG00000030717	1128.73	2.1628	0.385672	5.60787	2.04828e-08	1.58551e-06	Nupr1	7	126222421	126230033	protein_coding	330.167	338.424	310.245	300.092	670.323	1673.68	1703.13	1678.59
ENSMUSG00000063480	288.931	-1.81997	0.32448	-5.60889	2.03631e-08	1.58551e-06	Snu13	15	81924726	81931799	protein_coding	573.102	352.928	576.58	442.016	169.229	77.2296	127.971	175.748
ENSMUSG00000038037	79.4607	3.01544	0.540074	5.58337	2.359e-08	1.81352e-06	Socs1	16	10600104	10603400	protein_coding	34.705	23.2062	5.03878	7.69467	157.141	152.253	112.511	143.723
ENSMUSG00000024277	290.776	1.57257	0.282468	5.56724	2.58807e-08	1.97609e-06	Mapre2	18	23885390	24026918	protein_coding	174.463	93.7918	90.698	137.649	286.81	372.909	310.051	504.591
ENSMUSG00000017057	292.262	1.91093	0.344946	5.5398	3.02822e-08	2.29653e-06	Il13ra1	X	35375763	35434912	protein_coding	75.9758	148.907	124.53	96.6109	271.426	559.363	465.505	381.177
ENSMUSG00000026360	103.131	-3.37894	0.610123	-5.53814	3.05698e-08	2.30279e-06	Rgs2	1	143875076	143879899	protein_coding	201.664	434.15	226.025	181.252	14.2856	5.5164	60.9795	18.7464
ENSMUSG00000097754	66.9975	2.44091	0.441073	5.53401	3.1299e-08	2.342e-06	Ptgs2os2	1	150034794	150040699	lncRNA	14.0696	42.5447	12.9569	15.3893	134.065	113.638	113.37	96.8565
ENSMUSG00000016349	41.2219	8.44876	1.52852	5.52742	3.24976e-08	2.41558e-06	Eef1a2	2	180789446	180798807	protein_coding	0	0	0.719825	0	121.977	220.656	16.3185	7.81101
ENSMUSG00000055447	1077.56	1.22836	0.222372	5.52391	3.31541e-08	2.44817e-06	Cd47	16	49620896	49735373	protein_coding	518.699	673.947	639.924	473.65	952.738	1916.4	1450.62	1084.95
ENSMUSG00000001156	479.241	2.18171	0.395776	5.51248	3.5381e-08	2.59553e-06	Mxd1	6	86624024	86646143	protein_coding	241.997	103.461	74.142	77.8017	567.027	695.066	565.993	425.7
ENSMUSG00000027555	311.249	1.65651	0.301536	5.49358	3.93856e-08	2.87055e-06	Car13	3	14706787	14728062	protein_coding	163.207	183.716	159.081	78.6566	339.557	673.001	458.634	371.804
ENSMUSG00000017639	14.7624	20.7329	3.78117	5.48319	4.17728e-08	3.02489e-06	Rab11fip4	11	79482038	79588849	protein_coding	0	0	0	0	0	158.872	0	0
ENSMUSG00000058755	138.07	4.60758	0.841937	5.4726	4.43488e-08	3.19084e-06	Osm	11	4186420	4191026	protein_coding	11.2557	0	15.1163	5.12978	132.966	413.73	106.499	121.852
ENSMUSG00000063531	135.732	3.04145	0.557915	5.45146	4.99588e-08	3.57158e-06	Sema3e	5	14075290	14306703	protein_coding	30.0151	17.4047	34.5516	45.3131	153.845	525.161	158.031	213.241
ENSMUSG00000002733	124.407	-1.53932	0.283446	-5.43074	5.61208e-08	3.98671e-06	Plekha3	2	76505625	76527172	protein_coding	257.943	141.171	267.055	222.291	84.6145	77.2296	78.1568	66.3936
ENSMUSG00000001761	5.99362	18.9124	3.54368	5.33692	9.45371e-08	6.67349e-06	Smo	6	29735502	29761364	protein_coding	0	0	0	0	16.4833	0	0	17.9653
ENSMUSG00000032020	486.056	1.83385	0.344031	5.33047	9.79594e-08	6.87185e-06	Ubash3b	9	40922394	41072993	protein_coding	134.13	187.584	177.797	201.771	469.226	703.893	514.461	812.345
ENSMUSG00000027506	2115.54	1.13032	0.212251	5.32541	1.00724e-07	7.02191e-06	Tpd52	3	8990653	9069783	protein_coding	1144.33	1824.59	1024.31	1131.12	2653.82	3505.12	2073.3	2983.02
ENSMUSG00000051159	14.1814	7.83177	1.47107	5.32386	1.01585e-07	7.03824e-06	Cited1	X	101290987	101295787	protein_coding	0	0	0	0	27.4722	46.3378	25.766	45.3039
ENSMUSG00000041378	6.59393	18.7703	3.52828	5.31997	1.03786e-07	7.14662e-06	Cldn5	16	18595597	18597012	protein_coding	0	0	0	0	5.49445	0	27.4837	0
ENSMUSG00000026480	1195	1.09464	0.206379	5.30401	1.13287e-07	7.75324e-06	Ncf2	1	152675945	152712742	protein_coding	843.238	864.432	500.998	493.314	1199.99	1568.86	1563.99	1432.54
ENSMUSG00000011008	289.555	1.50189	0.283598	5.29586	1.18461e-07	8.00965e-06	Mcoln2	3	145855588	145901268	protein_coding	107.867	194.352	122.37	130.809	353.843	411.523	465.505	340.56
ENSMUSG00000078566	205.553	2.56378	0.484016	5.29688	1.17796e-07	8.00965e-06	Bnip3	7	138492565	138511248	protein_coding	82.5417	90.891	15.1163	26.5039	340.656	450.138	250.789	224.957
ENSMUSG00000002897	271.416	2.41808	0.458368	5.27541	1.3246e-07	8.90255e-06	Il17ra	6	120440208	120464520	protein_coding	47.8366	116.031	64.7843	71.8169	179.119	345.327	487.836	591.293
ENSMUSG00000001666	669.774	1.50227	0.285602	5.26001	1.4405e-07	9.62392e-06	Ddt	10	75607064	75609248	protein_coding	371.437	175.981	315.283	206.046	784.607	668.588	843.406	731.892
ENSMUSG00000037012	1053.37	1.45404	0.276966	5.2499	1.52184e-07	1.01072e-05	Hk1	10	62104634	62215687	protein_coding	549.652	626.568	423.257	508.703	1346.14	1459.64	1194.68	1773.1
ENSMUSG00000032849	102.855	2.31255	0.442621	5.22467	1.74465e-07	1.15188e-05	Abcc4	14	118720104	118943631	protein_coding	25.3253	38.677	48.9481	38.4734	135.163	276.923	136.56	205.43
ENSMUSG00000020227	139.372	2.83717	0.543603	5.21919	1.79707e-07	1.17955e-05	Irak3	10	119977553	120038035	protein_coding	26.2633	1.93385	35.9913	27.3588	119.779	209.623	225.023	103.886
ENSMUSG00000044098	478.745	1.72323	0.331647	5.196	2.03626e-07	1.32878e-05	Rsbn1	3	103821436	103873952	protein_coding	138.82	180.815	115.892	172.703	404.391	335.397	675.928	589.731
ENSMUSG00000033352	167.369	1.56944	0.302694	5.18491	2.16123e-07	1.40217e-05	Map2k4	11	65579069	65679123	protein_coding	112.557	97.6595	48.9481	64.1223	278.019	265.89	239.624	173.404
ENSMUSG00000004730	982.746	1.38404	0.267795	5.16828	2.36257e-07	1.51654e-05	Adgre1	17	57665691	57790527	protein_coding	512.133	660.41	369.99	289.833	1243.94	1047.01	1348.42	1139.63
ENSMUSG00000044103	228.313	2.96	0.572741	5.16813	2.36452e-07	1.51654e-05	Il1f9	2	24076488	24083580	protein_coding	81.6037	8.70233	25.1939	12.8245	389.007	191.971	247.353	168.718
ENSMUSG00000033730	18.3363	6.65312	1.28837	5.16399	2.41738e-07	1.54163e-05	Egr3	14	70314652	70320063	protein_coding	0	0	0	0.854963	35.1645	46.3378	12.0241	12.4976
ENSMUSG00000013921	30.9716	8.01949	1.5582	5.14664	2.65196e-07	1.68167e-05	Clip3	7	29991153	30007792	protein_coding	0	0	0	0	12.0878	114.741	18.8951	19.5275
ENSMUSG00000026822	8818.04	2.36636	0.460261	5.14135	2.72773e-07	1.72e-05	Lcn2	2	32274645	32278264	protein_coding	2305.54	290.078	2054.38	2858.14	14762.5	5023.23	9144.35	9787.2
ENSMUSG00000027333	480.328	2.01519	0.3936	5.11989	3.05711e-07	1.90628e-05	Smox	2	131333416	131367842	protein_coding	131.316	192.418	130.288	94.9009	605.488	292.369	975.672	343.684
ENSMUSG00000031155	60.13	3.62801	0.708537	5.12042	3.0486e-07	1.90628e-05	Pim2	X	7744501	7749671	protein_coding	3.75189	0	8.6379	16.2443	89.0101	34.2017	86.7455	147.628
ENSMUSG00000020108	671.631	2.33105	0.456178	5.10995	3.22238e-07	1.99823e-05	Ddit4	10	59785491	59787656	protein_coding	162.269	134.403	41.7499	57.2826	843.947	401.594	361.583	380.396
ENSMUSG00000097418	16.5017	7.37771	1.44645	5.10056	3.38653e-07	2.08849e-05	Mir155hg	16	84500055	84512133	lncRNA	0	0	0	0	56.0434	0	23.1894	26.5574
ENSMUSG00000097134	18.8837	4.41378	0.868063	5.08462	3.68355e-07	2.25924e-05	1110002J07Rik	10	66748268	66756037	lncRNA	1.87595	0	0.719825	1.70993	20.8789	25.3754	18.0362	27.3385
ENSMUSG00000054215	15.7647	6.96218	1.37079	5.07895	3.79526e-07	2.31511e-05	Sprr2k	3	92339889	92341232	protein_coding	0	0	0	0	36.2634	13.2394	20.6128	9.37321
ENSMUSG00000026525	134.9	2.85938	0.568647	5.0284	4.94586e-07	2.98454e-05	Opn3	1	175489987	175520342	protein_coding	26.2633	0	23.7542	30.7787	157.141	126.877	208.704	96.0754
ENSMUSG00000028268	41.8822	3.48975	0.694992	5.02128	5.13288e-07	3.06444e-05	Gbp3	3	142265787	142278970	protein_coding	1.87595	0	14.3965	9.4046	49.45	83.8493	83.31	78.8912
ENSMUSG00000029385	117.999	2.67434	0.532917	5.0183	5.21319e-07	3.09592e-05	Ccng2	5	93415116	93424090	protein_coding	30.9531	27.0739	28.793	33.3436	124.175	290.163	188.951	164.031
ENSMUSG00000008658	87.743	2.18533	0.436431	5.00728	5.52052e-07	3.26117e-05	Rbfox1	16	5703219	7229390	protein_coding	33.767	12.57	24.4741	27.3588	137.361	65.0935	145.148	99.1998
ENSMUSG00000032288	250.102	-1.81283	0.362603	-4.99949	5.74834e-07	3.37798e-05	Imp3	9	56844759	56845682	protein_coding	682.845	367.432	529.791	507.848	149.449	120.258	155.455	168.718
ENSMUSG00000005125	2191.08	2.11073	0.423231	4.98719	6.12652e-07	3.58146e-05	Ndrg1	15	66801167	66841489	protein_coding	823.541	1405.91	847.234	738.688	2762.61	5033.16	2919.29	5762.18
ENSMUSG00000042312	619.168	1.6272	0.326729	4.98029	6.34889e-07	3.68613e-05	S100a13	3	90421742	90431888	protein_coding	297.338	229.161	239.702	280.428	645.048	513.025	906.962	1166.18
ENSMUSG00000049719	97.6746	3.32341	0.667403	4.97961	6.37126e-07	3.68613e-05	Prss46	9	110673574	110685590	protein_coding	2.81392	36.7432	7.19825	3.41985	143.955	80.5394	160.608	112.479
ENSMUSG00000035443	175.362	-2.08991	0.420623	-4.96859	6.74412e-07	3.88185e-05	Thyn1	9	26911006	26918632	protein_coding	255.129	236.897	399.503	421.497	62.6367	31.9951	78.1568	134.349
ENSMUSG00000015340	4805.7	1.31394	0.264921	4.95973	7.05898e-07	4.03269e-05	Cybb	X	9301491	9354010	protein_coding	2827.05	1795.58	2252.33	2646.11	7729.59	5105.98	5421.16	5415.37
ENSMUSG00000025025	222.341	1.58295	0.319195	4.95921	7.07804e-07	4.03269e-05	Mxi1	19	53298949	53364241	protein_coding	107.867	128.601	64.7843	115.42	328.568	332.087	237.047	348.371
ENSMUSG00000026896	141.759	1.89282	0.382029	4.95464	7.24649e-07	4.10781e-05	Ifih1	2	62426142	62476599	protein_coding	42.2088	58.0156	70.5429	50.4428	221.976	274.717	187.233	139.817
ENSMUSG00000002847	74.2815	2.16495	0.43714	4.95255	7.32485e-07	4.1107e-05	Pla1a	16	38216479	38253507	protein_coding	22.5114	32.8755	10.7974	18.8092	93.4056	112.535	93.6164	78.8912
ENSMUSG00000025804	232.086	2.97709	0.601019	4.9534	7.2928e-07	4.1107e-05	Ccr1	9	123762161	123768729	protein_coding	43.1468	38.677	53.9869	37.6184	159.339	483.237	595.194	128.882
ENSMUSG00000037411	1210.93	3.01086	0.610056	4.93538	7.99944e-07	4.46695e-05	Serpine1	5	137090358	137101122	protein_coding	128.502	650.741	46.0688	51.2978	1414.27	2246.28	1460.07	1938.69
ENSMUSG00000058966	12.8338	20.743	4.20805	4.92936	8.25004e-07	4.58408e-05	Tlcd3b	7	126396840	126429391	protein_coding	0	0	0	0	2.19778	99.2952	0	14.8409
ENSMUSG00000061613	284.363	-1.20412	0.244499	-4.92484	8.44306e-07	4.66822e-05	U2af1	17	31866055	31877866	protein_coding	435.22	334.556	579.459	518.963	183.515	197.487	181.221	248.39
ENSMUSG00000015568	1139.35	-1.3401	0.272194	-4.92332	8.50873e-07	4.68147e-05	Lpl	8	69333143	69360100	protein_coding	1877.82	1300.52	2610.81	2263.94	936.254	625.56	909.539	710.021
ENSMUSG00000004264	712.326	-1.05687	0.214942	-4.91699	8.78856e-07	4.78849e-05	Phb2	6	124689299	124693913	protein_coding	1088.99	791.912	915.617	1115.73	581.313	368.495	436.304	494.437
ENSMUSG00000021266	118.203	-3.39498	0.690385	-4.91751	8.76509e-07	4.78849e-05	Wars	12	108825956	108860100	protein_coding	226.99	263.971	249.779	224	14.2856	23.1689	36.9312	17.1842
ENSMUSG00000027309	62.2335	2.51045	0.512829	4.89529	9.8159e-07	5.3224e-05	4930402H24Rik	2	130548120	130748326	protein_coding	13.1316	5.80156	23.7542	31.6336	75.8234	145.633	54.1086	150.752
ENSMUSG00000026628	1066.19	1.61862	0.331381	4.88446	1.0371e-06	5.58704e-05	Atf3	1	190902493	190950236	protein_coding	766.324	618.833	351.275	328.306	1269.22	1714.5	1908.4	1445.04
ENSMUSG00000044117	12.1205	20.5458	4.20773	4.88286	1.04559e-06	5.58841e-05	Bmerb1	16	13804468	13919364	protein_coding	0	0	0	0	0	137.91	0	0
ENSMUSG00000054766	1387.97	-1.30849	0.269383	-4.85737	1.18956e-06	6.32777e-05	Set	2	29947390	29962589	protein_coding	2538.16	2045.05	1960.08	2240.86	1137.35	799.878	943.035	667.06
ENSMUSG00000003949	12.3813	20.3843	4.20846	4.84365	1.27478e-06	6.7491e-05	Hlf	11	90227362	90281721	protein_coding	0	0	0	0	20.8789	76.1263	0	0
ENSMUSG00000020400	712.607	1.68874	0.348817	4.84134	1.28967e-06	6.7959e-05	Tnip1	11	54801611	54853743	protein_coding	555.28	308.449	139.646	183.817	739.553	987.436	1156.89	938.883
ENSMUSG00000034880	192.507	-1.15615	0.239221	-4.83298	1.34503e-06	7.05447e-05	Mrpl34	8	71917603	71918391	protein_coding	290.772	273.64	236.822	244.52	153.845	112.535	94.4753	109.354
ENSMUSG00000059146	10.7017	20.2979	4.2081	4.82352	1.41044e-06	7.36315e-05	Ntrk3	7	77825707	78387760	protein_coding	0	0	0	0	0	113.638	0	0
ENSMUSG00000026883	14.1691	20.2787	4.20806	4.81901	1.44269e-06	7.49667e-05	Dab2ip	2	35448278	35621006	protein_coding	0	0	0	0	35.1645	76.1263	0	4.68661
ENSMUSG00000008859	1226.83	1.67572	0.348138	4.81339	1.48392e-06	7.67536e-05	Rala	13	18055156	18118824	protein_coding	377.065	627.535	618.33	551.451	1096.69	1597.55	1496.14	2755.72
ENSMUSG00000027698	325.405	-1.27462	0.265304	-4.80438	1.55234e-06	7.9924e-05	Nceh1	3	27237114	27338757	protein_coding	496.188	771.607	510.356	479.635	215.382	240.515	219.011	257.763
ENSMUSG00000078763	139.343	3.57573	0.74678	4.78819	1.68293e-06	8.62522e-05	Slfn1	11	83007675	83013496	protein_coding	12.1937	5.80156	10.7974	24.7939	158.24	63.9902	365.877	51.5527
ENSMUSG00000056501	390.35	1.66678	0.348316	4.78527	1.70761e-06	8.71191e-05	Cebpb	2	167530835	167532338	protein_coding	153.828	217.558	187.874	193.222	392.304	872.694	556.545	567.86
ENSMUSG00000015243	82.8417	2.57002	0.537947	4.77746	1.77527e-06	9.01613e-05	Abca1	4	53030787	53159895	protein_coding	5.62784	34.8093	22.3146	17.0993	112.087	124.671	109.935	127.319
ENSMUSG00000025161	1225.29	1.10605	0.232351	4.76023	1.93373e-06	9.77665e-05	Slc16a3	11	120839306	120851694	protein_coding	587.171	819.953	572.261	731.849	1527.46	1564.45	1286.58	1456.75
ENSMUSG00000035640	9.99754	19.9665	4.2086	4.74422	2.09313e-06	0.000104881	Cbarp	10	79966285	79976669	protein_coding	0	0	0	0	0	91.5722	0	0
ENSMUSG00000029207	389.019	1.3875	0.292647	4.7412	2.12454e-06	0.000105982	Apbb2	5	66456046	66776127	protein_coding	170.711	316.185	142.525	216.306	493.402	648.729	415.691	652.219
ENSMUSG00000021811	75.3907	-2.42455	0.51158	-4.73935	2.1441e-06	0.000106484	Dnajc9	14	20434706	20438978	protein_coding	254.191	44.4786	156.922	143.634	35.1645	15.4459	24.0482	36.7117
ENSMUSG00000091955	232.664	1.64943	0.348419	4.73404	2.20099e-06	0.000108828	Gm9844	7	24561638	24562122	protein_coding	89.1075	97.6595	90.698	99.1758	282.415	199.694	372.748	325.719
ENSMUSG00000023845	154.325	1.50246	0.317961	4.72529	2.29791e-06	0.000113122	Lnpep	17	17741672	17845312	protein_coding	45.0227	67.6848	125.25	84.6414	201.097	322.158	171.773	223.395
ENSMUSG00000020610	268.87	1.69752	0.35945	4.72254	2.3292e-06	0.000114161	Amz2	11	109316772	109343639	protein_coding	165.083	104.428	95.0169	123.115	241.756	558.26	303.18	477.253
ENSMUSG00000028300	421.657	1.49716	0.317283	4.71868	2.37381e-06	0.000115842	C9orf72	4	35191285	35226175	protein_coding	218.548	259.136	196.512	257.344	527.467	892.553	491.271	717.832
ENSMUSG00000044447	102.977	1.83334	0.388807	4.71529	2.41372e-06	0.000117279	Dock5	14	67989584	68170891	protein_coding	66.5961	37.7101	23.7542	29.9237	105.493	169.905	127.971	157.001
ENSMUSG00000049775	15598.1	1.87553	0.397841	4.71427	2.42579e-06	0.000117358	Tmsb4x	X	165990089	165992311	protein_coding	5423.36	5921.45	9634.86	5564.96	13709.8	36592.5	16543.5	30558.2
ENSMUSG00000046245	88.2064	1.76176	0.374125	4.70902	2.48909e-06	0.000119904	Pilra	5	137820214	137834543	protein_coding	45.9607	37.7101	49.6679	18.8092	115.383	184.248	91.0398	126.538
ENSMUSG00000043388	9.62276	19.7512	4.20904	4.69257	2.69798e-06	0.000129411	Tmem130	5	144672725	144698628	protein_coding	0	0	0	0	1.09889	61.7837	15.4596	0
ENSMUSG00000010406	1213.18	1.47201	0.313862	4.68998	2.73237e-06	0.000130143	Mrpl52	14	54664366	54667213	protein_coding	478.366	489.265	752.937	635.238	948.342	1565.55	1664.48	2357.36
ENSMUSG00000043670	8.96755	19.7408	4.20943	4.68967	2.73643e-06	0.000130143	Diras1	10	80855423	80861496	protein_coding	0	0	0	0	0	69.5066	0	0
ENSMUSG00000042810	8.72003	19.7173	4.20942	4.68408	2.81221e-06	0.000133182	Krba1	6	48372520	48396715	protein_coding	0	0	0	0	0	37.5115	0	32.0251
ENSMUSG00000000078	823.694	1.46577	0.313475	4.67586	2.92728e-06	0.000138049	Klf6	13	5911481	5920393	protein_coding	271.074	551.148	290.809	398.413	1064.82	1090.04	1052.97	965.441
ENSMUSG00000095115	786.548	1.08187	0.23199	4.66343	3.10987e-06	0.000146047	Itpripl2	7	118084334	118091198	protein_coding	533.707	558.883	379.348	328.306	809.882	1066.87	873.467	1057.61
ENSMUSG00000015850	53.0273	2.46241	0.531246	4.63516	3.56665e-06	0.0001668	Adamtsl4	3	95583511	95595228	protein_coding	19.6974	4.83463	16.556	7.69467	32.9667	52.9574	55.8263	127.319
ENSMUSG00000047884	388.849	2.26204	0.489317	4.62286	3.7849e-06	0.000176273	Klk9	7	43441315	43446181	protein_coding	120.999	32.8755	60.4653	61.5574	665.927	168.802	188.092	300.724
ENSMUSG00000117621	427.497	-1.59558	0.346825	-4.60053	4.21423e-06	0.000194652	Hspe1-rs1	18	47245206	47245720	protein_coding	1012.07	513.438	662.959	667.726	345.051	129.084	258.519	212.459
ENSMUSG00000003283	634.912	1.11672	0.243085	4.59397	4.34892e-06	0.000198085	Hck	2	152950388	152993361	protein_coding	546.838	335.523	344.076	264.184	772.52	965.37	764.391	729.548
ENSMUSG00000038845	140.644	-1.8081	0.393508	-4.59484	4.33085e-06	0.000198085	Phb	11	95557783	95571599	protein_coding	211.044	279.442	191.473	261.619	75.8234	50.7509	83.31	59.3637
ENSMUSG00000042354	186.771	-1.93302	0.420819	-4.59348	4.35913e-06	0.000198085	Gnl3	14	30734390	30741109	protein_coding	440.847	384.837	412.46	421.497	84.6145	126.877	90.1809	132.787
ENSMUSG00000069237	269.608	1.51092	0.328898	4.5939	4.35044e-06	0.000198085	Fam8a1	13	46822998	46831532	protein_coding	125.688	56.0817	174.917	122.26	410.985	310.022	291.156	356.182
ENSMUSG00000028069	95.9445	-2.17301	0.473275	-4.59143	4.40225e-06	0.000199237	Gpatch4	3	87950415	87963300	protein_coding	212.92	181.782	120.931	161.588	38.4611	17.6525	66.9915	26.5574
ENSMUSG00000038151	12.1094	7.26277	1.58278	4.58862	4.4618e-06	0.000200317	Prdm1	10	44313173	44404497	protein_coding	0	0	0	0	9.89001	72.8165	4.29433	10.9354
ENSMUSG00000041057	296.742	-1.49165	0.32502	-4.58939	4.44534e-06	0.000200317	Wdr43	17	71922890	71966026	protein_coding	578.73	498.934	414.619	489.894	195.602	125.774	227.599	155.439
ENSMUSG00000027340	176.594	1.74074	0.379923	4.58183	4.60934e-06	0.000206117	Slc23a2	2	131894416	131987028	protein_coding	68.4721	124.733	89.2583	64.9772	131.867	472.204	281.708	274.948
ENSMUSG00000104268	55.5432	2.81183	0.614938	4.57254	4.81852e-06	0.000214616	Gm37750	9	103930526	103930654	TEC	8.44176	8.70233	15.8362	12.8245	148.35	70.6099	47.2376	57.8015
ENSMUSG00000032846	191.413	1.61694	0.35429	4.56388	5.02161e-06	0.000222777	Zswim6	13	107861152	108026598	protein_coding	74.0999	75.4202	84.9394	119.695	192.306	361.876	224.164	308.535
ENSMUSG00000079056	9.68374	19.1996	4.21125	4.55911	5.13703e-06	0.000227	Kcnip3	2	127298418	127364014	protein_coding	0	0	0	0	12.0878	30.8918	0	2.3433
ENSMUSG00000027646	156.813	1.9798	0.434589	4.55557	5.22437e-06	0.000229954	Src	2	157260364	157313782	protein_coding	38.4569	92.8249	66.2239	41.8932	361.535	142.323	335.817	104.668
ENSMUSG00000114980	42.4842	3.02277	0.664232	4.55078	5.34479e-06	0.000234336	4933432I03Rik	14	103224848	103271239	lncRNA	16.8835	15.4708	3.59913	0.854963	52.7467	56.2673	92.7575	92.951
ENSMUSG00000030287	461.845	1.13972	0.251175	4.53754	5.69142e-06	0.000248116	Itpr2	6	146009797	146403721	protein_coding	242.935	235.93	268.495	282.138	401.095	721.545	565.993	580.358
ENSMUSG00000031730	22.8779	-3.19908	0.705094	-4.5371	5.7033e-06	0.000248116	Dhodh	8	110317975	110335305	protein_coding	51.5885	47.3794	44.6292	46.168	10.9889	0	3.43546	6.24881
ENSMUSG00000027546	98.2829	2.97877	0.657075	4.53338	5.80478e-06	0.000251556	Atp9a	2	168476358	168584329	protein_coding	28.1392	40.6109	1.43965	23.084	160.438	226.172	112.511	231.987
ENSMUSG00000039323	17.4206	19.0394	4.21056	4.52183	6.13077e-06	0.000264259	Igfbp2	1	72863662	72891633	protein_coding	0	0	0	0	26.3734	0	25.766	0
ENSMUSG00000040430	145.958	1.72429	0.381367	4.52134	6.145e-06	0.000264259	Pitpnc1	11	107098718	107361525	protein_coding	35.643	45.4455	69.1032	82.0765	217.58	155.562	118.524	277.291
ENSMUSG00000018446	534.537	-1.7044	0.377529	-4.51463	6.3426e-06	0.000271715	C1qbp	11	70868662	70873852	protein_coding	989.562	923.414	912.738	1429.5	531.863	296.782	216.434	261.669
ENSMUSG00000030830	23.7609	3.98651	0.883357	4.51291	6.39441e-06	0.000272893	Itgal	7	126895432	126934310	protein_coding	0	0	4.31895	5.12978	12.0878	91.5722	26.6248	24.9952
ENSMUSG00000019929	322.852	2.47699	0.549788	4.50535	6.62631e-06	0.000281719	Dcn	10	97315471	97354005	protein_coding	53.4645	119.899	37.4309	6.83971	303.294	377.322	153.737	374.147
ENSMUSG00000037625	15.832	-6.29788	1.40073	-4.49615	6.91964e-06	0.000293079	Cldn11	3	31204069	31218473	protein_coding	15.0076	57.0486	43.1895	35.0535	1.09889	0	0.858866	0
ENSMUSG00000027580	93.8901	2.53488	0.564009	4.49439	6.97711e-06	0.000294403	Helz2	2	180869408	180883820	protein_coding	19.6974	29.0078	20.1551	28.2138	130.768	172.112	182.08	77.329
ENSMUSG00000002602	15.2925	18.9169	4.2112	4.49204	7.05442e-06	0.00029655	Axl	7	25456698	25488130	protein_coding	0	0	0	0	0	0	21.4716	24.2141
ENSMUSG00000020220	58.5637	2.26781	0.505484	4.48642	7.24287e-06	0.00030331	Vps13d	4	144699192	144921575	protein_coding	15.9455	9.66926	24.4741	32.4886	95.6034	139.013	66.1327	99.1998
ENSMUSG00000030786	557.143	1.39688	0.311412	4.48565	7.26929e-06	0.00030331	Itgam	7	127661812	127717663	protein_coding	240.121	346.159	334.719	275.298	567.027	1094.45	566.852	922.48
ENSMUSG00000042207	62.9586	2.21932	0.495806	4.47618	7.59909e-06	0.000315897	Kdm5b	1	134487909	134563023	protein_coding	19.6974	17.4047	6.47843	29.9237	120.878	83.8493	56.6852	79.6723
ENSMUSG00000052397	161.038	1.48798	0.334379	4.44998	8.5879e-06	0.000355685	Ezr	17	7005440	7050183	protein_coding	57.2164	58.0156	66.9437	93.191	119.779	250.445	166.62	235.892
ENSMUSG00000025068	170.098	-1.99615	0.450383	-4.43211	9.33168e-06	0.000385069	Gsto1	19	47843409	47853229	protein_coding	361.12	322.953	295.848	365.069	137.361	101.502	63.5561	35.9306
ENSMUSG00000035754	98.7718	-1.80386	0.408238	-4.41866	9.93168e-06	0.000408327	Wdr18	10	79795986	79806037	protein_coding	267.322	93.7918	179.236	169.283	62.6367	18.7558	52.3908	68.7369
ENSMUSG00000020592	476.619	1.6334	0.369862	4.41623	1.00439e-05	0.000411434	Sdc1	12	8821323	8843715	protein_coding	229.803	324.887	127.409	129.954	545.049	527.368	1001.44	442.103
ENSMUSG00000029254	456.568	1.17443	0.266685	4.40379	1.06377e-05	0.000434174	Stap1	5	86219605	86253984	protein_coding	207.292	224.327	290.089	306.077	568.126	736.991	555.686	461.631
ENSMUSG00000052310	488.229	1.02254	0.232404	4.39986	1.08321e-05	0.000438914	Slc39a1	3	90155479	90160919	protein_coding	325.477	234.963	377.188	265.894	517.577	603.494	702.552	622.537
ENSMUSG00000057497	87.5468	-1.93284	0.439224	-4.40058	1.0796e-05	0.000438914	Fam136a	6	86342628	86347040	protein_coding	98.4872	162.444	95.0169	254.779	37.3623	34.2017	40.3667	47.6472
ENSMUSG00000006442	78.9184	-3.1424	0.71584	-4.38981	1.13451e-05	0.000456405	Srm	4	148675960	148679450	protein_coding	188.533	65.751	191.473	226.565	47.2523	0	20.6128	8.59211
ENSMUSG00000026664	331.603	1.73791	0.395826	4.39058	1.13048e-05	0.000456405	Phyh	2	4923830	4943541	protein_coding	121.937	82.1887	210.189	169.283	324.173	753.54	303.18	568.642
ENSMUSG00000012519	164.427	1.18215	0.270192	4.37522	1.2131e-05	0.000486278	Mlkl	8	112038429	112064809	protein_coding	78.7898	105.395	84.9394	145.344	224.174	212.933	272.261	230.425
ENSMUSG00000019564	136.37	1.64987	0.377725	4.3679	1.25444e-05	0.000501062	Arid3a	10	79762877	79790852	protein_coding	75.0379	78.321	54.7067	39.3283	265.931	197.487	145.148	167.156
ENSMUSG00000025130	7385.77	1.43399	0.328736	4.36214	1.28799e-05	0.000510825	P4hb	11	120451124	120464079	protein_coding	3617.76	5802.52	3141.32	2157.93	6946.08	10454.7	10722.1	11645.4
ENSMUSG00000023951	190.808	2.48717	0.570961	4.35611	1.32394e-05	0.000523238	Vegfa	17	46327919	46343295	protein_coding	120.061	48.3463	47.5085	43.6031	343.953	607.907	173.491	328.844
ENSMUSG00000049932	111.921	-1.65449	0.379916	-4.35489	1.33136e-05	0.000524322	H2ax	9	44245991	44247374	protein_coding	198.85	114.097	288.65	296.672	61.5378	75.023	73.8625	74.9857
ENSMUSG00000027133	124.035	-1.74117	0.399974	-4.35321	1.34156e-05	0.000526493	Nop10	2	112092271	112093614	protein_coding	251.377	195.319	253.378	237.68	93.4056	31.9951	79.0157	75.7668
ENSMUSG00000028633	71.6823	-2.27748	0.523626	-4.34944	1.36487e-05	0.000533775	Ctps	4	120397065	120427473	protein_coding	93.7973	155.675	113.013	142.779	27.4722	33.0984	9.44753	34.3684
ENSMUSG00000083011	245.319	-1.37598	0.316481	-4.34775	1.3754e-05	0.000536023	Gm12816	4	112812272	112813483	processed_pseudogene	328.291	213.691	485.162	279.573	110.988	104.812	135.701	151.534
ENSMUSG00000026177	1337.82	1.21746	0.280304	4.34336	1.4032e-05	0.000544966	Slc11a1	1	74414354	74425221	protein_coding	702.542	875.068	810.523	519.818	1389	1927.43	2037.23	1408.33
ENSMUSG00000031444	72.9238	2.95591	0.680955	4.34082	1.41951e-05	0.000549399	F10	8	13087308	13106676	protein_coding	0	13.537	25.9137	7.69467	75.8234	35.305	121.959	135.912
ENSMUSG00000005533	13.1077	7.46656	1.72219	4.3355	1.45428e-05	0.000560921	Igf1r	7	67602575	67883416	protein_coding	0	0	0	0	17.5822	80.5394	14.6007	0
ENSMUSG00000020053	213.813	-2.36221	0.544952	-4.33471	1.45954e-05	0.000561023	Igf1	10	87694127	87772904	protein_coding	356.43	307.482	832.838	676.276	49.45	68.4034	121.959	181.997
ENSMUSG00000015944	131.625	1.65368	0.381743	4.33191	1.47821e-05	0.00056367	Castor2	5	134128550	134173182	protein_coding	20.6354	86.0564	69.1032	83.7864	197.8	269.2	175.209	175.748
ENSMUSG00000016496	405.795	2.33695	0.539534	4.33142	1.48149e-05	0.00056367	Cd274	19	29344855	29365495	protein_coding	81.6037	232.062	30.2327	56.4276	396.699	455.655	600.347	565.517
ENSMUSG00000025959	226.247	1.35287	0.312254	4.3326	1.47361e-05	0.00056367	Klf7	1	64068606	64161441	protein_coding	73.1619	129.568	92.8574	160.733	375.82	240.515	224.164	324.938
ENSMUSG00000037172	146.621	2.17539	0.503303	4.32223	1.54461e-05	0.0005857	Dennd11	6	40378309	40413069	protein_coding	49.7126	79.2879	26.6335	24.7939	229.668	248.238	108.217	226.519
ENSMUSG00000056666	74.678	-3.24307	0.752037	-4.31238	1.61509e-05	0.000610364	Retsat	6	72575458	72585408	protein_coding	188.533	134.403	224.585	235.97	23.0767	0	33.4958	25.7763
ENSMUSG00000020176	10.7634	18.1595	4.21431	4.30902	1.63979e-05	0.000615637	Grb10	11	11880508	11988683	protein_coding	0	0	0	0	16.4833	12.1361	0	0
ENSMUSG00000051439	7603.87	1.28956	0.299272	4.30899	1.64002e-05	0.000615637	Cd14	18	36858120	36859851	protein_coding	4910.29	3236.3	3096.69	2868.4	7674.65	8251.43	12241.4	6327.7
ENSMUSG00000030718	192.603	1.3457	0.312422	4.30732	1.65241e-05	0.000616169	Ppme1	7	99975944	100021514	protein_coding	105.991	143.105	69.1032	81.2215	308.788	254.858	248.212	201.524
ENSMUSG00000086841	307.536	-1.35423	0.314383	-4.30757	1.65059e-05	0.000616169	2410006H16Rik	11	62493703	62495633	lncRNA	562.784	616.899	521.153	364.214	150.548	225.069	256.801	174.967
ENSMUSG00000007029	83.8977	-2.39529	0.556201	-4.30651	1.6585e-05	0.000616389	Vars	17	35219963	35235298	protein_coding	129.44	51.2471	264.896	260.764	36.2634	12.1361	28.3426	57.0204
ENSMUSG00000050953	28.3663	3.5706	0.82935	4.3053	1.66759e-05	0.000617722	Gja1	10	56253426	56278609	protein_coding	4.68987	0	2.8793	12.8245	105.493	83.8493	22.3305	32.0251
ENSMUSG00000026991	153.724	1.6033	0.37276	4.30116	1.69903e-05	0.000627299	Pkp4	2	58991194	59185552	protein_coding	52.5265	35.7763	71.9825	106.87	259.338	209.623	127.112	217.927
ENSMUSG00000001542	785.171	1.11268	0.260201	4.27622	1.90094e-05	0.000699545	Ell2	13	75854876	75920483	protein_coding	584.357	393.539	518.274	402.688	806.585	1255.53	943.894	1100.57
ENSMUSG00000097558	10.125	6.64424	1.55615	4.26968	1.95757e-05	0.000718031	Gm26902	19	34452208	34458946	lncRNA	0	0	0	0	9.89001	29.7886	15.4596	8.59211
ENSMUSG00000024679	456.254	1.03941	0.243881	4.26195	2.02649e-05	0.000740889	Ms4a6d	19	11563968	11582213	protein_coding	300.151	333.589	212.348	188.092	475.819	466.687	720.589	459.287
ENSMUSG00000020010	11.6946	6.42517	1.51154	4.25075	2.13055e-05	0.000774866	Vnn3	10	23727360	23745741	protein_coding	0	0	0	0	6.59334	2.20656	19.7539	25.7763
ENSMUSG00000024539	200.573	2.00038	0.470626	4.25047	2.13323e-05	0.000774866	Ptpn2	18	67798581	67857665	protein_coding	53.4645	104.428	72.7023	58.1375	197.8	399.387	249.071	308.535
ENSMUSG00000074743	13.2746	6.23328	1.46713	4.24862	2.15092e-05	0.00077877	Thbd	2	148246386	148250108	protein_coding	0	0	0.719825	0	26.3734	37.5115	5.1532	10.1543
ENSMUSG00000022114	11.2804	5.92434	1.39593	4.244	2.1957e-05	0.000792428	Spry2	14	106129381	106134253	protein_coding	0	0	0	1.70993	34.0656	40.8214	18.0362	13.2787
ENSMUSG00000035778	279.193	1.56204	0.370751	4.21317	2.5181e-05	0.00090587	Ggta1	2	35290191	35353243	protein_coding	105.053	245.599	101.495	81.2215	407.688	399.387	362.441	403.048
ENSMUSG00000038936	62.0692	1.68516	0.40079	4.20458	2.61562e-05	0.000937945	Sccpdh	1	179495775	179514754	protein_coding	46.8987	16.4377	18.7155	29.9237	76.9223	120.258	83.31	78.8912
ENSMUSG00000028649	195.218	1.21877	0.290276	4.19868	2.6848e-05	0.000959689	Macf1	4	123243426	123578153	protein_coding	136.944	104.428	123.09	101.741	272.525	360.773	225.023	228.081
ENSMUSG00000068101	33.6953	-4.24049	1.01113	-4.19383	2.74289e-05	0.00097734	Cenpm	15	82117980	82128949	protein_coding	30.9531	24.1731	101.495	146.199	1.09889	0	4.29433	10.1543
ENSMUSG00000044330	1138.82	1.23907	0.296094	4.18471	2.85536e-05	0.0010142	Gm9790	3	85823090	85823377	processed_pseudogene	552.466	595.626	623.368	450.566	993.396	1319.52	1432.59	1498.93
ENSMUSG00000075279	760.176	-1.23537	0.295822	-4.17606	2.96605e-05	0.00105019	Mrpl23-ps1	2	74421674	74422253	processed_pseudogene	1305.66	690.385	1279.85	1209.77	627.466	287.956	431.151	558.487
ENSMUSG00000044786	90.9974	2.49402	0.598303	4.16848	3.06632e-05	0.00107888	Zfp36	7	28076209	28079678	protein_coding	11.2557	19.3385	8.6379	36.7634	82.4167	121.361	114.229	109.354
ENSMUSG00000029135	187.458	1.09813	0.264469	4.15219	3.29311e-05	0.00115371	Fosl2	5	32293145	32315186	protein_coding	93.7973	85.0895	77.7411	76.0918	185.712	221.759	127.112	178.091
ENSMUSG00000047557	192.104	1.70652	0.411036	4.15174	3.29955e-05	0.00115371	Lxn	3	67365331	67371259	protein_coding	99.4252	125.7	55.4265	62.4123	157.141	443.519	272.261	244.485
ENSMUSG00000026755	377.789	-1.20189	0.289619	-4.14991	3.32602e-05	0.00115936	Arpc5l	2	38895360	38905889	protein_coding	557.156	626.568	546.347	446.291	292.305	124.671	242.2	285.883
ENSMUSG00000049214	16.1365	6.34898	1.536	4.13347	3.57335e-05	0.00124171	Skint7	4	111830120	111845420	protein_coding	0	0	1.43965	0	34.0656	76.1263	10.3064	14.8409
ENSMUSG00000033933	149.114	1.6956	0.410514	4.13042	3.62101e-05	0.00125439	Vhl	6	113600920	113608594	protein_coding	36.581	117.965	70.5429	43.6031	168.13	228.379	225.882	246.828
ENSMUSG00000024737	17.5439	4.39575	1.06533	4.12617	3.68862e-05	0.00126997	Slc15a3	19	10817091	10836726	protein_coding	1.87595	0	1.43965	1.70993	47.2523	1.10328	26.6248	32.0251
ENSMUSG00000031029	1135.11	-1.14643	0.277822	-4.12648	3.68356e-05	0.00126997	Eif3f	7	108533624	108542158	protein_coding	1633.01	1386.57	1755.65	1727.88	650.543	475.514	900.092	909.983
ENSMUSG00000021457	425.259	1.29585	0.31438	4.12192	3.75728e-05	0.00128966	Syk	13	52737209	52802828	protein_coding	221.362	205.955	141.086	214.596	405.49	338.707	656.174	519.432
ENSMUSG00000037740	323.113	-1.03577	0.251999	-4.11023	3.95272e-05	0.0013526	Mrps26	2	130405662	130410615	protein_coding	429.592	383.87	434.774	695.085	219.778	318.848	176.926	233.549
ENSMUSG00000024621	290.545	-1.44145	0.351003	-4.10667	4.01402e-05	0.0013694	Csf1r	18	61233670	61265221	protein_coding	601.241	552.115	485.162	447.146	241.756	79.4362	213.858	231.987
ENSMUSG00000029373	796.709	1.15344	0.280987	4.10496	4.04382e-05	0.00137539	Pf4	5	90920294	90921242	protein_coding	507.444	621.733	339.757	339.421	1061.53	1298.56	844.265	817.032
ENSMUSG00000028965	45.8469	3.14006	0.765325	4.10291	4.07993e-05	0.00138348	Tnfrsf9	4	150999019	151030559	protein_coding	0.937973	29.9747	2.15948	5.98474	92.3068	54.0607	61.8383	132.006
ENSMUSG00000020328	199.646	-1.6517	0.402678	-4.10178	4.09988e-05	0.00138606	Nudcd2	11	40624494	40630873	protein_coding	287.02	273.64	546.347	384.734	98.9001	145.633	122.818	107.792
ENSMUSG00000024691	598.076	1.15225	0.281044	4.09988	4.13363e-05	0.0013897	Fam111a	19	12523104	12567132	protein_coding	358.306	252.368	280.732	540.337	995.594	762.366	693.964	731.111
ENSMUSG00000032238	10.1339	7.35132	1.7931	4.09978	4.13542e-05	0.0013897	Rora	9	68561068	69295528	protein_coding	0	0	0	0	14.2856	65.0935	4.29433	20.3086
ENSMUSG00000050092	9.71727	6.60138	1.61588	4.0853	4.40191e-05	0.00147484	Sprr2b	3	92223927	92225392	protein_coding	0	0	0	0	19.78	16.5492	5.1532	20.3086
ENSMUSG00000042485	75.2735	1.87696	0.460239	4.07823	4.53789e-05	0.00151587	Mustn1	14	30601157	30603567	protein_coding	32.8291	36.7432	22.3146	14.5344	74.7245	157.769	92.7575	64.8314
ENSMUSG00000038150	53.8061	1.87262	0.459903	4.07177	4.6658e-05	0.00155398	Ormdl3	11	98472082	98478194	protein_coding	26.2633	16.4377	26.6335	29.0688	80.219	107.018	65.2738	108.573
ENSMUSG00000026864	11059.7	-1.05158	0.258406	-4.06951	4.71124e-05	0.00156447	Hspa5	2	34661982	34667559	protein_coding	14431.7	14558	15236.5	17278	5638.4	7005.83	7037.55	9988.72
ENSMUSG00000019987	10.6723	6.56769	1.61584	4.06458	4.81191e-05	0.00159318	Arg1	10	24791119	24803382	protein_coding	0	0	0	0	8.79112	30.8918	13.7419	7.02991
ENSMUSG00000011179	1821.72	2.24411	0.554262	4.04883	5.14752e-05	0.001694	Odc1	12	17594795	17601506	protein_coding	567.474	205.955	1281.29	352.245	3465.9	4731.97	1120.82	2088.66
ENSMUSG00000048752	93.9567	3.29866	0.814849	4.04818	5.16169e-05	0.001694	Prss50	9	110687035	110693697	protein_coding	2.81392	13.537	5.7586	34.1985	90.109	39.7181	87.6043	335.873
ENSMUSG00000021607	185.833	-1.45267	0.359034	-4.04605	5.20884e-05	0.00170449	Mrpl36	13	73476632	73480297	protein_coding	389.259	249.467	277.852	273.588	123.076	35.305	140.854	134.349
ENSMUSG00000021990	64.4041	2.32208	0.574419	4.04248	5.28897e-05	0.00172568	Spata13	14	60871450	61002005	protein_coding	6.56581	11.6031	17.9956	25.6489	70.329	93.7788	65.2738	81.2345
ENSMUSG00000027763	368.598	-1.38604	0.343079	-4.04	5.34502e-05	0.00173389	Mbnl1	3	60380251	60537171	protein_coding	677.217	450.587	781.73	676.276	275.821	347.533	167.479	199.962
ENSMUSG00000035107	51.6697	2.3482	0.582616	4.03045	5.56702e-05	0.0018007	Dcbld2	16	58228806	58290090	protein_coding	10.3177	28.0409	7.19825	12.8245	68.1312	115.844	59.2618	52.3338
ENSMUSG00000027422	804.48	1.38535	0.344051	4.02658	5.65932e-05	0.00182529	Rrbp1	2	143789315	143853183	protein_coding	390.197	743.566	320.322	231.695	1293.39	850.629	997.143	1259.92
ENSMUSG00000032899	7.19382	6.46549	1.60733	4.0225	5.75833e-05	0.0018519	Styk1	6	131276105	131330560	protein_coding	0	0	0	0	31.8678	11.0328	11.1653	2.3433
ENSMUSG00000031807	344.947	-1.23861	0.308014	-4.0213	5.78782e-05	0.00185575	Pgls	8	72044820	72053736	protein_coding	559.032	665.245	482.283	518.108	295.601	122.464	273.119	250.733
ENSMUSG00000032215	140.364	-1.13386	0.282076	-4.01971	5.82694e-05	0.00185575	Rsl24d1	9	73020708	73030615	protein_coding	196.974	217.558	210.909	210.321	91.2079	129.084	86.7455	74.9857
ENSMUSG00000039735	153.142	1.59984	0.397909	4.02061	5.80476e-05	0.00185575	Fnbp1l	3	122332368	122413364	protein_coding	84.4176	39.644	95.0169	53.8627	203.295	232.792	190.668	202.305
ENSMUSG00000071041	461.679	-1.523	0.378919	-4.01933	5.83642e-05	0.00185575	Impdh2-ps	8	100757190	100758734	processed_pseudogene	659.395	448.654	1019.27	1007.15	312.085	345.327	189.809	244.485
ENSMUSG00000015176	113.604	-2.12963	0.53066	-4.01317	5.99088e-05	0.00189413	Nolc1	19	46064302	46073969	protein_coding	265.446	193.385	242.581	230.84	28.5711	56.2673	56.6852	71.0802
ENSMUSG00000022698	288.001	-1.30509	0.325352	-4.0113	6.03842e-05	0.0019038	Naa50	16	43960193	43983729	protein_coding	465.235	389.671	498.839	500.154	118.68	166.595	158.89	304.629
ENSMUSG00000015312	207.163	1.48543	0.371014	4.00371	6.23578e-05	0.00195006	Gadd45b	10	80765907	80768038	protein_coding	133.192	129.568	60.4653	86.3513	240.657	243.825	382.195	277.291
ENSMUSG00000022037	54.8617	3.02166	0.754727	4.00365	6.23726e-05	0.00195006	Clu	14	66205932	66218996	protein_coding	4.68987	10.6362	17.2758	20.5191	76.9223	246.031	30.9192	79.6723
ENSMUSG00000026749	528.812	1.59015	0.397108	4.00433	6.21933e-05	0.00195006	Nek6	2	38401655	38484618	protein_coding	301.089	120.866	345.516	265.894	376.919	1152.93	679.363	903.734
ENSMUSG00000022876	135.438	1.68461	0.420989	4.00155	6.29282e-05	0.00196196	Samsn1	16	75655681	75819169	protein_coding	36.581	74.4533	79.1808	62.4123	207.69	310.022	148.584	147.628
ENSMUSG00000025980	695.721	-1.40407	0.351302	-3.99676	6.42155e-05	0.00199145	Hspd1	1	55116994	55127402	protein_coding	925.78	759.037	1418.06	1317.5	509.885	289.059	340.111	531.149
ENSMUSG00000086290	39.9428	-2.0385	0.510141	-3.99595	6.44358e-05	0.00199236	Snhg12	4	132035934	132038335	lncRNA	41.2708	133.436	59.0257	63.2673	13.1867	23.1689	16.3185	19.5275
ENSMUSG00000021326	154.107	-1.02712	0.257142	-3.99436	6.48692e-05	0.00200025	Trim27	13	21363615	21378894	protein_coding	181.029	249.467	195.073	258.199	139.559	83.8493	86.7455	123.414
ENSMUSG00000050967	31.0106	2.34728	0.587864	3.9929	6.52696e-05	0.00200708	Creg2	1	39657574	39690642	protein_coding	10.3177	2.90078	11.5172	8.54963	42.8567	48.5443	32.6369	46.8661
ENSMUSG00000022667	88.8659	-1.53028	0.383628	-3.98896	6.63643e-05	0.00203517	Cd200r1	16	44586099	44615341	protein_coding	181.029	251.401	116.612	123.115	50.5489	48.5443	79.0157	53.896
ENSMUSG00000028560	119.394	-1.48673	0.373014	-3.98572	6.72746e-05	0.00205187	Usp1	4	98812047	98823780	protein_coding	133.192	147.94	200.111	238.535	68.1312	44.1312	74.7213	69.518
ENSMUSG00000007872	309.023	1.63637	0.411092	3.98054	6.87583e-05	0.00209144	Id3	4	135870808	135873066	protein_coding	148.2	103.461	56.8662	36.7634	339.557	195.281	271.402	264.793
ENSMUSG00000034591	194.536	1.20641	0.304229	3.96548	7.32473e-05	0.00221598	Slc41a2	10	83066712	83173746	protein_coding	107.867	127.634	61.1851	104.306	190.108	273.613	261.095	198.4
ENSMUSG00000029108	334.521	1.02965	0.260192	3.95727	7.58098e-05	0.00228121	Pcdh7	5	57875309	58290572	protein_coding	153.828	219.492	204.43	179.542	254.942	445.725	463.788	381.177
ENSMUSG00000018906	37.5714	3.24607	0.822139	3.94832	7.87004e-05	0.00236185	P4ha2	11	53990921	54022491	protein_coding	9.37973	12.57	4.31895	7.69467	19.78	183.144	49.8142	67.9558
ENSMUSG00000032017	131.301	5.48071	1.38955	3.94424	8.00541e-05	0.00239607	Grik4	9	42429431	42855789	protein_coding	7.50379	3.8677	10.0776	3.41985	35.1645	3.30984	1064.99	9.37321
ENSMUSG00000026222	226.529	1.04115	0.264062	3.94281	8.05311e-05	0.00240394	Sp100	1	85577709	85637719	protein_coding	143.51	162.444	108.694	170.138	212.086	327.674	343.546	317.908
ENSMUSG00000054008	375.52	1.25091	0.317391	3.94122	8.10692e-05	0.00241358	Ndst1	18	60817566	60881722	protein_coding	313.283	272.673	105.814	165.008	629.664	494.269	457.776	454.601
ENSMUSG00000042302	24.3967	3.00698	0.763239	3.93976	8.1564e-05	0.00242189	Ehbp1	11	21955828	22292292	protein_coding	7.50379	5.80156	2.8793	5.98474	34.0656	79.4362	12.883	50.7716
ENSMUSG00000058056	29.8384	5.04589	1.28316	3.93241	8.40986e-05	0.00249056	Palld	8	61964467	62355724	protein_coding	6.56581	0	0	0	78.0212	78.3329	1.71773	53.896
ENSMUSG00000041754	26.73	2.74079	0.697935	3.927	8.60105e-05	0.00254048	Trem3	17	48554805	48565869	protein_coding	0	5.80156	10.7974	2.56489	31.8678	16.5492	36.0724	46.085
ENSMUSG00000024053	1216.65	1.23901	0.316717	3.91206	9.15135e-05	0.00269593	Emilin2	17	71559167	71618973	protein_coding	552.466	586.924	955.208	917.376	1008.78	2058.72	1734.05	2308.93
ENSMUSG00000043510	124.042	-1.41182	0.361484	-3.90561	9.39862e-05	0.00276152	Hscb	5	110976936	110987643	protein_coding	196.974	234.963	219.547	195.787	97.8012	46.3378	91.8987	82.0156
ENSMUSG00000003863	85.7907	1.97999	0.50759	3.90077	9.58875e-05	0.00281003	Ppfia3	7	44988546	45016443	protein_coding	48.7746	26.107	20.8749	23.939	147.251	40.8214	133.983	148.409
ENSMUSG00000068744	26.6728	-4.97579	1.27642	-3.89823	9.68978e-05	0.00283224	Psrc1	3	108291155	108295547	protein_coding	75.9758	40.6109	80.6204	85.4963	0	0	0	8.59211
ENSMUSG00000030214	17.8617	4.54383	1.16799	3.8903	0.000100119	0.00291879	Plbd1	6	136589068	136638926	protein_coding	0.937973	2.90078	0	0	23.0767	4.41312	31.778	24.9952
ENSMUSG00000063856	1516.59	-1.58906	0.409214	-3.88321	0.000103085	0.00299748	Gpx1	9	108216102	108217542	protein_coding	2902.09	4121.04	2631.68	1556.89	1362.62	742.507	969.66	652.219
ENSMUSG00000032515	91.2702	2.05585	0.530755	3.87345	0.000107305	0.00311211	Csrnp1	9	119800229	119813724	protein_coding	36.581	37.7101	16.556	15.3893	104.395	79.4362	122.818	132.787
ENSMUSG00000060063	442.303	-1.00827	0.260543	-3.86985	0.000108901	0.00315026	Alox5ap	5	149201577	149224963	protein_coding	768.2	797.714	701.829	437.741	237.36	378.425	339.252	388.988
ENSMUSG00000033918	258.438	-1.11009	0.286923	-3.86893	0.000109313	0.00315405	Parl	16	20098568	20121137	protein_coding	440.847	238.831	512.515	415.512	186.811	122.464	212.14	222.614
ENSMUSG00000021831	4530.79	1.50847	0.390172	3.86617	0.000110559	0.00318183	Ero1a	14	45520544	45556228	protein_coding	1837.49	4840.43	1492.2	1517.56	6965.86	8693.85	3355.59	8544.46
ENSMUSG00000004558	126.631	2.08225	0.538956	3.86348	0.000111781	0.00320877	Ndrg2	14	52142728	52151615	protein_coding	67.5341	67.6848	46.7886	39.3283	265.931	463.378	73.0036	135.13
ENSMUSG00000022707	279.116	1.61737	0.418901	3.86098	0.000112933	0.00323356	Gbe1	16	70110837	70366604	protein_coding	202.602	116.031	95.7367	115.42	314.283	477.72	365.018	467.098
ENSMUSG00000037887	14.7437	6.64302	1.72126	3.85939	0.000113669	0.00324638	Dusp8	7	141633227	141649580	protein_coding	0	0	0	1.70993	26.3734	135.703	11.1653	2.3433
ENSMUSG00000040613	155.559	-1.6206	0.420096	-3.8577	0.000114458	0.0032606	Apobec1	6	122554751	122579403	protein_coding	215.734	168.245	429.736	395.848	76.9223	120.258	108.217	88.2644
ENSMUSG00000097048	106.572	1.80135	0.467876	3.85007	0.000118083	0.00335536	1600020E01Rik	6	86503229	86559448	lncRNA	30.9531	15.4708	79.1808	37.6184	199.998	118.051	111.653	142.941
ENSMUSG00000050212	68.9984	2.11098	0.549726	3.84006	0.000123003	0.00348632	Eva1b	4	126041537	126043668	protein_coding	36.581	24.1731	7.19825	9.4046	48.3512	62.887	131.406	88.2644
ENSMUSG00000075302	8.95776	6.84364	1.78477	3.83448	0.000125832	0.00355752	Erich2	2	70339163	70371228	protein_coding	0	0	0	0	0	39.7181	14.6007	18.7464
ENSMUSG00000027782	227.306	1.18792	0.310372	3.82741	0.000129501	0.00363663	Kpna4	3	68974482	69034446	protein_coding	108.805	101.527	177.077	179.542	301.096	374.012	242.2	376.491
ENSMUSG00000027907	881.111	1.28413	0.335526	3.82721	0.000129602	0.00363663	S100a11	3	93427795	93433594	protein_coding	304.841	258.169	692.472	506.993	1121.97	821.944	1034.93	1316.16
ENSMUSG00000013846	224.443	1.48438	0.38814	3.82435	0.000131119	0.00367002	St3gal1	15	66974724	67048679	protein_coding	153.828	156.642	60.4653	55.5726	367.029	321.054	294.591	208.554
ENSMUSG00000036099	46.2497	1.78189	0.466145	3.82261	0.000132047	0.00368681	Vezt	10	93775027	93871679	protein_coding	18.7595	25.1401	19.4353	11.9695	52.7467	80.5394	73.0036	52.3338
ENSMUSG00000029103	644.803	1.33878	0.350385	3.82087	0.000132982	0.00370232	Lrpap1	5	35248845	35263110	protein_coding	381.755	512.471	248.34	267.604	850.541	834.08	1094.2	785.788
ENSMUSG00000049686	115.639	1.03508	0.270939	3.82035	0.000133262	0.00370232	Orai1	5	123153137	123168519	protein_coding	70.348	73.4864	58.3058	61.5574	118.68	142.323	158.031	120.29
ENSMUSG00000003617	125.783	1.98394	0.519543	3.81862	0.000134202	0.00371923	Cp	3	20011218	20063309	protein_coding	30.0151	18.3716	35.9913	76.0918	116.482	187.558	115.947	215.584
ENSMUSG00000051832	27.386	3.7291	0.977109	3.81646	0.000135378	0.00374257	E230016K23Rik	11	83472882	83514519	lncRNA	2.81392	0	0	6.83971	3.29667	30.8918	60.1206	32.8062
ENSMUSG00000033565	115.587	1.44452	0.378993	3.81146	0.000138149	0.00380979	Rbfox2	15	76963190	77191204	protein_coding	42.2088	37.7101	42.4697	48.7329	126.372	87.1591	109.076	142.941
ENSMUSG00000036499	329.546	1.08819	0.285868	3.80664	0.00014087	0.00387532	Eea1	10	95776512	95881380	protein_coding	189.471	256.235	189.314	217.161	498.896	541.71	350.417	421.013
ENSMUSG00000052270	67.2226	2.36236	0.62196	3.79826	0.000145717	0.00399885	Fpr2	17	18108086	18114214	protein_coding	35.643	20.3054	8.6379	16.2443	145.053	28.6853	182.08	57.8015
ENSMUSG00000038179	208.825	1.5202	0.400993	3.7911	0.000149984	0.0041059	Slamf7	1	171459971	171480603	protein_coding	154.766	66.7179	49.6679	55.5726	261.536	184.248	315.204	174.186
ENSMUSG00000101939	350.561	-1.36379	0.360715	-3.78078	0.000156335	0.004259	Gm28438	1	24651856	24652200	unprocessed_pseudogene	507.444	430.282	734.222	581.375	253.844	264.787	157.172	200.743
ENSMUSG00000039753	199.965	1.59982	0.423229	3.78003	0.000156811	0.0042616	Fbxl5	5	43901957	43978980	protein_coding	81.6037	152.774	49.6679	70.107	221.976	349.74	326.369	173.404
ENSMUSG00000040370	150.711	1.21496	0.321505	3.77896	0.000157486	0.00426963	Etfrf1	6	145156860	145162665	protein_coding	58.1544	101.527	118.771	64.9772	220.877	248.238	173.491	157.001
ENSMUSG00000022505	161.683	1.15359	0.305602	3.77482	0.000160123	0.00433065	Emp2	16	10099613	10131832	protein_coding	100.363	114.097	82.7799	62.4123	171.427	234.999	194.963	197.619
ENSMUSG00000018669	79.3027	-1.58939	0.421587	-3.77002	0.000163236	0.00438316	Cdk5rap3	11	96798252	96807322	protein_coding	164.145	173.08	126.689	77.8017	52.7467	31.9951	38.649	56.2393
ENSMUSG00000032121	26.5525	-2.48501	0.659031	-3.7707	0.000162793	0.00438316	Tmem218	9	37119519	37135996	protein_coding	35.643	60.9163	24.4741	19.6642	0	5.5164	11.1653	7.81101
ENSMUSG00000078713	109.792	-2.79633	0.741692	-3.7702	0.000163114	0.00438316	Tomm5	4	45105208	45108114	protein_coding	74.0999	72.5194	764.454	95.7559	32.9667	26.4787	64.4149	21.0897
ENSMUSG00000031955	54.526	2.69379	0.715886	3.76287	0.000167972	0.00449956	Bcar1	8	112437106	112470441	protein_coding	27.2012	0	12.237	8.54963	48.3512	81.6427	85.8866	94.5132
ENSMUSG00000009376	77.6146	3.28441	0.873259	3.7611	0.000169169	0.00452084	Met	6	17463799	17573979	protein_coding	40.3329	3.8677	1.43965	0	47.2523	187.558	91.0398	115.603
ENSMUSG00000018927	434.909	1.56277	0.415944	3.75716	0.000171855	0.00457086	Ccl6	11	83478708	83483913	protein_coding	271.074	177.914	151.883	135.084	429.666	333.191	1048.68	360.869
ENSMUSG00000034424	111.802	-2.60552	0.693719	-3.75587	0.000172742	0.00457277	Gcsh	8	117708549	117720276	protein_coding	187.595	245.599	263.456	170.993	20.8789	2.20656	78.1568	40.6173
ENSMUSG00000025580	375.893	-1.11296	0.29643	-3.75453	0.000173667	0.00458644	Eif4a3	11	119179189	119190915	protein_coding	640.636	698.121	484.442	462.535	386.809	178.731	260.236	231.206
ENSMUSG00000020431	21.6174	6.78426	1.80947	3.74931	0.000177319	0.00467189	Adcy1	11	7013489	7128506	protein_coding	0	0	0	2.56489	19.78	189.764	55.8263	18.7464
ENSMUSG00000070713	168.732	-1.95961	0.522907	-3.74754	0.00017858	0.0046941	Gm10282	8	73057954	73059104	protein_coding	552.466	111.196	176.357	525.803	95.6034	83.8493	93.6164	78.1101
ENSMUSG00000032462	153.401	1.30017	0.347001	3.74689	0.000179043	0.00469529	Pik3cb	9	98918707	99022674	protein_coding	120.999	69.6187	70.5429	96.6109	271.426	240.515	169.197	199.962
ENSMUSG00000023349	428.856	1.49974	0.400594	3.74379	0.000181263	0.00473138	Clec4n	6	123206802	123223980	protein_coding	271.074	194.352	192.913	165.008	406.589	485.443	1047.82	387.426
ENSMUSG00000104340	11.3357	5.85254	1.56324	3.74386	0.000181212	0.00473138	Gm10522	1	170809513	170814035	lncRNA	0	0	0	0	5.49445	9.92952	19.7539	1.5622
ENSMUSG00000024014	266.616	1.33044	0.355547	3.74194	0.000182608	0.00474441	Pim1	17	29709727	29715086	protein_coding	146.324	142.138	122.37	106.015	554.939	154.459	289.438	300.724
ENSMUSG00000055148	21.0028	-3.18763	0.854213	-3.73165	0.000190226	0.00490828	Klf2	8	73072877	73075500	protein_coding	54.4025	51.2471	28.793	57.2826	0	0	8.58866	11.7165
ENSMUSG00000024925	98.6141	-1.61498	0.43332	-3.72699	0.000193784	0.00496793	Rnaseh2c	19	5651901	5657047	protein_coding	211.982	51.2471	174.917	161.588	60.4389	59.5771	43.8022	32.8062
ENSMUSG00000032059	81.7897	1.47014	0.394473	3.72684	0.000193897	0.00496793	Alg9	9	50686319	50754842	protein_coding	19.6974	37.7101	49.6679	49.5879	108.79	130.187	95.3341	101.543
ENSMUSG00000038587	10.6506	6.50801	1.74617	3.72701	0.000193764	0.00496793	Akap12	10	4216380	4309470	protein_coding	0	0	0	0	0	14.3426	4.29433	39.055
ENSMUSG00000081992	119.368	-1.66652	0.447233	-3.7263	0.000194309	0.00496793	Gm13408	2	34455011	34455808	processed_pseudogene	154.766	380.969	116.612	79.5116	38.4611	65.0935	40.3667	85.9211
ENSMUSG00000039196	7.06996	7.1348	1.92036	3.71534	0.000202931	0.00517658	Orm1	4	63262797	63266400	protein_coding	0	0	0	0	17.5822	48.5443	7.72979	15.622
ENSMUSG00000025757	250.06	1.0053	0.270956	3.7102	0.000207098	0.00523657	Hspa4l	3	40699814	40750538	protein_coding	170.711	130.535	130.288	212.031	228.569	315.538	346.982	399.143
ENSMUSG00000044162	260.17	1.6715	0.450385	3.71127	0.000206223	0.00523657	Tnip3	6	65502297	65611024	protein_coding	94.7353	23.2062	167.719	125.68	198.899	458.964	397.655	257.763
ENSMUSG00000053801	41.2437	-1.86061	0.501415	-3.71071	0.000206676	0.00523657	Grwd1	7	45474647	45480368	protein_coding	65.6581	114.097	54.7067	73.5269	30.7689	20.9623	15.4596	17.9653
ENSMUSG00000110841	1327.2	-1.06235	0.286745	-3.70487	0.0002115	0.00533454	Gpx4-ps2	10	45751387	45752182	transcribed_processed_pseudogene	2286.78	2263.57	1803.88	1856.13	1131.86	1015.02	1004.87	780.32
ENSMUSG00000020377	12.1356	-4.33077	1.16973	-3.70238	0.000213589	0.00537517	Ltc4s	11	50127288	50129443	protein_coding	45.0227	15.4708	18.7155	39.3283	0	0	0	5.46771
ENSMUSG00000017737	2190.88	1.35002	0.364966	3.69902	0.000216435	0.00543459	Mmp9	2	164782700	164797770	protein_coding	1607.69	1099.39	679.515	719.024	3148.32	2943.55	1534.79	2837.74
ENSMUSG00000007655	39.7648	3.99218	1.07981	3.6971	0.000218075	0.00546356	Cav1	6	17306334	17341451	protein_coding	0	0	7.91808	4.27482	65.9334	55.164	53.2497	24.9952
ENSMUSG00000030867	84.8349	-2.63059	0.715645	-3.67583	0.000237079	0.00591327	Plk1	7	121758662	121769096	protein_coding	210.106	28.0409	253.378	262.474	30.7689	8.82624	31.778	49.9905
ENSMUSG00000034640	319.919	2.09974	0.57141	3.67466	0.000238169	0.00592729	Tiparp	3	65435831	65462939	protein_coding	115.371	209.823	62.6248	45.3131	563.731	585.842	420.844	284.321
ENSMUSG00000020363	19.9996	6.05653	1.64991	3.67083	0.00024176	0.00599009	Gfpt2	11	49685005	49729440	protein_coding	0	0	2.15948	0	35.1645	108.121	6.01206	6.24881
ENSMUSG00000045636	12.3856	5.97375	1.62864	3.66794	0.000244514	0.00604499	Mtus1	8	41443951	41586763	protein_coding	0	0	0	0.854963	25.2745	15.4459	2.5766	22.6519
ENSMUSG00000028434	9.70972	15.6074	4.26007	3.66365	0.000248651	0.00612029	Epb41l4b	4	56991972	57143437	protein_coding	0	0	0	0	4.39556	0	0	0
ENSMUSG00000008384	123.777	1.24217	0.339174	3.66233	0.000249927	0.00613826	Sertad1	7	27186335	27189741	protein_coding	64.7202	92.8249	56.8662	47.023	132.966	135.703	156.314	191.37
ENSMUSG00000032231	6046.51	1.07736	0.29435	3.66013	0.000252084	0.0061777	Anxa2	9	69360902	69399077	protein_coding	3816.61	4375.34	2218.5	2776.07	8464.75	4111.92	8842.03	6404.25
ENSMUSG00000040658	40.7595	-2.42441	0.663402	-3.65451	0.000257669	0.00628736	Dnph1	17	46807637	46810550	protein_coding	63.7822	43.5117	83.4997	88.9162	27.4722	0	14.6007	10.1543
ENSMUSG00000079293	55.6027	2.03302	0.556305	3.6545	0.000257679	0.00628736	Clec7a	6	129438554	129449742	polymorphic_pseudogene	26.2633	13.537	18.7155	18.8092	87.9112	87.1591	89.3221	52.3338
ENSMUSG00000024401	700.535	1.25269	0.342851	3.65375	0.000258435	0.00629212	Tnf	17	35418357	35420983	protein_coding	524.327	321.019	197.952	191.512	751.641	376.218	1076.16	735.016
ENSMUSG00000060594	191.491	1.82145	0.499436	3.64702	0.000265302	0.00644535	Layn	9	50965940	50988394	protein_coding	31.8911	85.0895	89.9781	76.0918	129.669	248.238	322.075	300.724
ENSMUSG00000030249	9.3801	7.88127	2.16628	3.63815	0.0002746	0.00660895	Abcc9	6	142533588	142648041	protein_coding	0	0	0	0	83.5156	55.164	5.1532	6.24881
ENSMUSG00000020641	406.425	2.04694	0.563053	3.63544	0.000277507	0.00665542	Rsad2	12	26492745	26506451	protein_coding	272.95	225.294	40.3102	70.962	462.633	440.209	1229.04	383.521
ENSMUSG00000028066	194.293	-1.98672	0.547573	-3.62822	0.000285378	0.00682961	Pmf1	3	88301450	88317638	protein_coding	312.345	78.321	422.537	555.726	159.339	23.1689	93.6164	69.518
ENSMUSG00000030861	171.135	1.07543	0.296637	3.62541	0.0002885	0.00687499	Acadsb	7	131012330	131050673	protein_coding	77.8518	72.5194	94.2971	99.1758	208.789	177.628	142.572	196.837
ENSMUSG00000067889	32.6705	5.53789	1.5274	3.62569	0.000288192	0.00687499	Sptbn2	19	4761195	4802388	protein_coding	0	0	0	7.69467	7.69223	305.609	9.44753	35.9306
ENSMUSG00000072844	12.4305	3.43148	0.948172	3.61905	0.000295688	0.0070165	G530011O06Rik	X	168758039	168761913	lncRNA	4.68987	0	3.59913	0	12.0878	48.5443	14.6007	15.622
ENSMUSG00000031765	18741.4	1.09079	0.301571	3.61703	0.000298002	0.0070565	Mt1	8	94905710	94906955	protein_coding	15532.8	10063.8	5913.36	6940.59	26506.3	10940.1	25375.2	19071.4
ENSMUSG00000032412	642.524	1.08606	0.300632	3.6126	0.000303147	0.00716321	Atp1b3	9	96214708	96246495	protein_coding	394.887	375.167	563.623	378.749	625.268	927.858	882.914	1199.77
ENSMUSG00000040253	122.313	1.70111	0.47116	3.61047	0.000305637	0.00719176	Gbp7	3	142236103	142255910	protein_coding	72.224	52.214	12.237	42.7482	127.471	147.84	173.491	132.006
ENSMUSG00000027878	312.818	1.16114	0.321675	3.60967	0.00030659	0.0071991	Notch2	3	97920843	98057677	protein_coding	144.448	317.152	168.439	153.038	449.446	577.015	346.982	377.272
ENSMUSG00000000682	1858.54	1.0456	0.289815	3.60782	0.000308778	0.00723533	Cd52	4	133809759	133822393	protein_coding	1244.69	1790.75	581.619	1116.58	2427.45	1865.65	3237.92	2236.29
ENSMUSG00000026656	213.584	1.71685	0.476455	3.60338	0.0003141	0.00734472	Fcgr2b	1	170786186	170804116	protein_coding	112.557	95.7257	125.25	66.6872	226.371	485.443	422.562	181.997
ENSMUSG00000029309	58.4746	2.83054	0.786662	3.59816	0.000320473	0.00747041	Sparcl1	5	104226977	104261599	protein_coding	2.81392	22.2393	2.8793	27.3588	152.746	182.041	27.4837	30.4629
ENSMUSG00000109324	160.081	-1.60059	0.444935	-3.59735	0.000321473	0.00747041	Prmt1	7	44625413	44635992	protein_coding	277.64	204.021	262.016	308.642	142.856	63.9902	70.427	70.2991
ENSMUSG00000029249	118.507	1.86697	0.519131	3.59634	0.000322724	0.00748399	Rest	5	77413338	77434279	protein_coding	28.1392	42.5447	54.7067	94.9009	213.185	184.248	146.007	260.888
ENSMUSG00000045211	227.663	1.53543	0.427535	3.59136	0.000328961	0.00761291	Nudt18	14	70815077	70820128	protein_coding	51.5885	179.848	53.9869	85.4963	167.031	195.281	351.276	358.525
ENSMUSG00000066878	279.877	-1.48554	0.41375	-3.59042	0.000330146	0.00762462	Gm10184	17	90215890	90217877	protein_coding	450.227	174.047	492.36	624.123	170.328	97.0886	218.152	135.912
ENSMUSG00000027168	25.6606	-3.40801	0.952346	-3.57855	0.000345511	0.00796308	Pax6	2	105499245	105527709	protein_coding	39.3949	10.6362	79.1808	65.8322	5.49445	0	0.858866	11.7165
ENSMUSG00000020868	152.251	1.122	0.313768	3.5759	0.00034902	0.00798346	Xylt2	11	94554677	94568341	protein_coding	82.5417	145.039	56.1464	70.962	173.625	193.074	172.632	229.644
ENSMUSG00000022973	208.024	1.11519	0.311878	3.57574	0.000349241	0.00798346	Synj1	16	90732980	90808196	protein_coding	152.89	80.2549	101.495	138.504	362.634	206.313	245.636	210.897
ENSMUSG00000029334	19.3653	3.57591	1.00002	3.57585	0.000349089	0.00798346	Prkg2	5	99077632	99185210	protein_coding	0	5.80156	2.15948	4.27482	27.4722	63.9902	18.0362	35.9306
ENSMUSG00000054612	55.3606	-2.07997	0.581459	-3.57715	0.000347359	0.00798346	Mgmt	7	136496343	136731995	protein_coding	184.781	77.3541	79.1808	53.8627	43.9556	7.72296	32.6369	9.37321
ENSMUSG00000023262	45.9631	-2.8329	0.793224	-3.57137	0.000355121	0.00808494	Acy1	9	106310180	106315518	protein_coding	149.138	50.2801	71.9825	83.7864	1.09889	0	19.7539	28.1196
ENSMUSG00000015396	363.046	1.59873	0.448095	3.56784	0.000359939	0.00817804	Cd83	13	43938251	43956608	protein_coding	211.982	270.739	33.112	111.145	423.073	409.317	680.222	382.739
ENSMUSG00000030763	95.3911	-1.59829	0.449032	-3.55941	0.000371691	0.008428	Lcmt1	7	122969007	123029581	protein_coding	192.285	200.154	84.9394	103.451	52.7467	51.8542	40.3667	46.8661
ENSMUSG00000031586	37.7203	3.53688	0.99448	3.55651	0.000375808	0.00850417	Rbpms	8	34272671	34419891	protein_coding	2.81392	0	2.8793	11.1145	82.4167	50.7509	33.4958	29.6818
ENSMUSG00000004100	102.92	-2.17598	0.612178	-3.55449	0.000378713	0.00855267	Ppan	9	20799471	20803474	protein_coding	160.393	106.362	245.46	168.428	28.5711	1.10328	48.9554	71.0802
ENSMUSG00000004267	143.21	1.78103	0.501251	3.55317	0.000380619	0.00857846	Eno2	6	124737016	124746636	protein_coding	39.3949	69.6187	56.8662	60.7024	291.206	134.6	155.455	197.619
ENSMUSG00000046157	37.7936	2.28334	0.642829	3.55202	0.000382282	0.00859867	Tmem229b	12	79008569	79054401	protein_coding	15.0076	16.4377	23.7542	14.5344	39.56	83.8493	201.834	14.8409
ENSMUSG00000034850	104.148	1.13195	0.31876	3.5511	0.000383618	0.00861145	Tmem127	2	127089828	127103027	protein_coding	75.0379	58.9825	51.8274	58.1375	115.383	123.567	145.148	149.19
ENSMUSG00000025232	325.043	-1.3518	0.381242	-3.54577	0.000391471	0.00875272	Hexa	9	59446823	59472392	protein_coding	486.808	701.988	570.821	496.734	284.612	63.9902	350.417	184.34
ENSMUSG00000026127	62.4655	-1.7	0.4797	-3.54388	0.000394279	0.00879798	Imp4	1	34478932	34488437	protein_coding	103.177	87.0233	108.694	164.153	23.0767	19.859	45.5199	53.1149
ENSMUSG00000028527	92.4643	1.70836	0.483315	3.53468	0.000408277	0.00909226	Ak4	4	101276474	101324192	protein_coding	67.5341	12.57	36.7111	31.6336	59.3401	201.9	85.0277	139.036
ENSMUSG00000046756	68.5942	-1.55864	0.441298	-3.53195	0.000412514	0.00916844	Mrps7	11	115494751	115498862	protein_coding	163.207	145.039	63.3446	92.3361	27.4722	50.7509	54.9674	24.2141
ENSMUSG00000026509	588.449	1.1596	0.328452	3.53051	0.000414764	0.00920023	Capn2	1	182294825	182345173	protein_coding	347.05	172.113	321.042	252.214	289.008	754.643	535.932	860.773
ENSMUSG00000031207	995.531	1.0513	0.29791	3.52892	0.000417259	0.00923731	Msn	X	95139648	95212158	protein_coding	430.53	733.897	522.593	524.093	734.058	1513.7	1067.57	1266.16
ENSMUSG00000080242	5.74139	-5.62193	1.59639	-3.52164	0.000428883	0.00947595	Atp6v0c-ps2	6	37783021	37783485	processed_pseudogene	11.2557	25.1401	14.3965	5.98474	0	0	0	0.781101
ENSMUSG00000036181	367.214	1.23629	0.351123	3.52096	0.000429985	0.00948163	H1f2	13	23922791	23924350	protein_coding	201.664	379.035	166.28	192.367	317.579	655.348	625.254	612.383
ENSMUSG00000028369	22.5405	6.5691	1.86665	3.51919	0.00043287	0.00952654	Svep1	4	58042442	58206859	protein_coding	0	0	0	0	31.8678	0	4.29433	24.2141
ENSMUSG00000061950	113.645	1.33555	0.380059	3.51406	0.000441314	0.00967442	Ppp4r1	17	66089568	66148921	protein_coding	48.7746	41.5778	89.9781	47.878	98.9001	175.422	206.128	97.6376
ENSMUSG00000078816	15.8577	6.32085	1.79949	3.51258	0.000443781	0.00970954	Prkcg	7	3337704	3379615	protein_coding	0	0	0.719825	0	10.9889	31.9951	19.7539	21.0897
ENSMUSG00000022433	209.61	-1.29971	0.370075	-3.51201	0.000444735	0.0097115	Csnk1e	15	79302056	79339767	protein_coding	312.345	279.442	262.016	358.23	121.977	114.741	147.725	107.792
ENSMUSG00000031825	28.2485	3.6634	1.04366	3.51015	0.00044785	0.00976053	Crispld2	8	120719177	120779532	protein_coding	0	0	5.7586	0.854963	30.7689	9.92952	5.1532	42.9606
ENSMUSG00000109297	8.41527	6.14498	1.75151	3.50839	0.000450822	0.00980625	Gm31522	11	81873945	81910793	lncRNA	0	0	0	0	6.59334	20.9623	3.43546	14.0598
ENSMUSG00000024143	134.976	1.28905	0.367565	3.507	0.000453188	0.00983866	Rhoq	17	87270510	87307497	protein_coding	87.2315	84.1226	38.8706	59.8474	184.614	169.905	136.56	167.156
ENSMUSG00000019838	124.851	-1.43875	0.410726	-3.50293	0.000460167	0.00997088	Slc16a10	10	39909528	40018254	protein_coding	259.819	260.103	143.965	239.39	48.3512	82.746	118.524	82.7967
ENSMUSG00000033735	124.37	-1.40285	0.400742	-3.50063	0.000464167	0.0100382	Spr	6	85107158	85114748	protein_coding	246.687	218.525	177.077	154.748	73.6256	50.7509	102.205	74.2046
ENSMUSG00000025742	65.0728	-1.95456	0.558449	-3.49997	0.000465307	0.0100435	Prps2	X	166129318	166165745	protein_coding	53.4645	92.8249	159.081	150.474	41.7578	6.61968	28.3426	40.6173
ENSMUSG00000069744	269.038	-1.38401	0.395974	-3.49519	0.000473721	0.0102055	Psmb3	11	97594225	97604326	protein_coding	453.979	313.284	783.889	271.023	184.614	91.5722	257.66	164.031
ENSMUSG00000050549	135.251	1.16119	0.332469	3.49264	0.000478276	0.0102838	Fam241a	3	127662707	127689973	protein_coding	83.4796	101.527	64.7843	85.4963	156.042	268.097	168.338	157.001
ENSMUSG00000021591	20.0066	3.22633	0.924706	3.48903	0.000484773	0.0104024	Glrx	13	75987987	75998273	protein_coding	2.81392	3.8677	2.15948	2.56489	60.4389	17.6525	19.7539	8.59211
ENSMUSG00000042462	106.191	-1.15401	0.330798	-3.48855	0.000485641	0.0104024	Dctpp1	7	126856131	126859881	protein_coding	137.882	122.8	184.275	190.657	71.4278	69.5066	63.5561	81.2345
ENSMUSG00000030007	624.639	-1.00883	0.289265	-3.48754	0.000487478	0.0104218	Cct7	6	85428496	85445457	protein_coding	770.076	697.154	913.458	854.963	499.995	187.558	468.941	450.695
ENSMUSG00000018930	3026.15	1.60791	0.461409	3.48478	0.000492543	0.0105101	Ccl4	11	83553410	83555509	protein_coding	1609.56	1976.4	950.169	966.964	4356	3066.01	5369.63	3980.49
ENSMUSG00000033355	444.455	1.05049	0.302039	3.47799	0.000505185	0.0107594	Rtp4	16	23339041	23432972	protein_coding	472.739	262.037	266.335	208.611	403.293	806.498	772.12	522.557
ENSMUSG00000071042	58.8332	-4.05799	1.1685	-3.47282	0.000515022	0.0109274	Rasgrp3	17	75742891	75836049	protein_coding	84.4176	273.64	136.767	197.497	23.0767	0	6.01206	12.4976
ENSMUSG00000019726	102.306	1.08143	0.311606	3.4705	0.000519484	0.0110013	Lyst	13	13764982	13953388	protein_coding	90.0454	59.9494	69.1032	57.2826	138.46	183.144	106.499	157.001
ENSMUSG00000028972	61.1925	-1.73048	0.498741	-3.46969	0.000521061	0.0110139	Car6	4	150271472	150285789	protein_coding	131.316	44.4786	107.974	94.046	46.1534	33.0984	12.0241	23.433
ENSMUSG00000028439	19.4001	2.26493	0.653094	3.46799	0.00052436	0.0110628	Fam219a	4	41517691	41569538	protein_coding	7.50379	1.93385	5.03878	7.69467	46.1534	22.0656	17.1773	21.8708
ENSMUSG00000028773	62.0454	5.63674	1.6268	3.46491	0.000530399	0.0111692	Fabp3	4	130202388	130209256	protein_coding	0	0	0	9.4046	370.326	89.3657	9.44753	0
ENSMUSG00000062210	172.342	1.16556	0.337064	3.45799	0.000544215	0.0114173	Tnfaip8	18	50112494	50240240	protein_coding	65.6581	47.3794	107.974	92.3361	113.186	136.807	176.068	277.291
ENSMUSG00000008496	330.328	1.20288	0.348461	3.452	0.000556455	0.0116325	Pou2f2	7	24786769	24879151	protein_coding	163.207	85.0895	187.874	236.825	479.116	236.102	273.978	560.831
ENSMUSG00000055435	65.5309	1.79887	0.521192	3.45145	0.000557582	0.0116325	Maf	8	116409681	116434533	protein_coding	30.9531	12.57	18.7155	54.7177	162.636	81.6427	103.923	59.3637
ENSMUSG00000021477	10809.8	1.38035	0.40035	3.44787	0.00056503	0.0117443	Ctsl	13	64507151	64518704	protein_coding	6430.75	4425.62	6210.65	2641.84	11113.1	15919.2	9653.65	14623
ENSMUSG00000021701	493.605	1.28299	0.373106	3.43867	0.00058458	0.0120585	Plk2	13	110531580	110537378	protein_coding	341.422	469.926	187.155	182.107	597.796	919.032	859.725	494.437
ENSMUSG00000026192	115.005	-1.4404	0.418866	-3.4388	0.000584302	0.0120585	Atic	1	71596309	71618790	protein_coding	160.393	230.128	158.362	177.832	83.5156	75.023	74.7213	35.1495
ENSMUSG00000030748	40.793	2.31956	0.674657	3.43814	0.00058573	0.0120585	Il4ra	7	125151292	125178646	protein_coding	7.50379	5.80156	30.9525	4.27482	95.6034	50.7509	54.1086	45.3039
ENSMUSG00000054404	200.191	1.44629	0.420711	3.43774	0.000586595	0.0120585	Slfn5	11	82842175	82855666	protein_coding	75.9758	83.1556	117.331	78.6566	116.482	260.374	317.78	273.385
ENSMUSG00000031543	17.1514	7.63621	2.22259	3.43573	0.000590967	0.0121262	Ank1	8	23464860	23640513	protein_coding	0	0	0	0	50.5489	76.1263	0	0
ENSMUSG00000037820	555.087	1.31796	0.384005	3.43216	0.000598797	0.0122644	Tgm2	2	157958322	157988356	protein_coding	369.562	351.961	229.624	225.71	762.63	604.597	741.201	824.062
ENSMUSG00000023505	75.2768	-2.04239	0.595229	-3.43127	0.000600762	0.0122823	Cdca3	6	124806510	124810664	protein_coding	144.448	39.644	169.159	189.802	27.4722	23.1689	30.0603	50.7716
ENSMUSG00000030342	785.814	1.13218	0.330097	3.42982	0.000603971	0.0123254	Cd9	6	125437229	125471754	protein_coding	384.569	771.607	695.351	394.993	998.891	1706.77	889.785	1329.43
ENSMUSG00000030246	41.856	5.19184	1.51953	3.41675	0.000633735	0.0128746	Ldhb	6	142435975	142453683	protein_coding	7.50379	0	0	0	195.602	49.6476	18.0362	7.02991
ENSMUSG00000037503	92.8481	2.01219	0.588963	3.4165	0.000634325	0.0128746	Fam168b	1	34852300	34882146	protein_coding	50.6506	8.70233	51.8274	42.7482	149.449	306.712	100.487	66.3936
ENSMUSG00000045098	38.5362	1.90912	0.559313	3.41332	0.000641754	0.0129785	Kmt5b	19	3817421	3868303	protein_coding	20.6354	17.4047	28.0732	17.0993	51.6478	163.285	42.0844	57.0204
ENSMUSG00000020741	103.887	-1.38992	0.407325	-3.41232	0.000644131	0.0130031	Cluh	11	74540321	74561673	protein_coding	128.502	133.436	202.271	215.451	84.6145	43.0279	66.9915	64.8314
ENSMUSG00000025779	90.7134	1.60157	0.469455	3.41156	0.000645921	0.0130158	Ly96	1	16758275	16779835	protein_coding	25.3253	38.677	42.4697	47.023	93.4056	157.769	92.7575	122.633
ENSMUSG00000060377	366.872	-1.4568	0.428464	-3.40007	0.000673697	0.013527	Rpl36a-ps1	14	99231306	99231754	protein_coding	580.606	191.451	750.778	450.566	167.031	150.046	200.975	200.743
ENSMUSG00000026955	11.8615	-5.72721	1.68652	-3.39587	0.00068411	0.0137115	Sapcd2	2	25262333	25268225	protein_coding	28.1392	0	21.5948	55.5726	2.19778	0	0	0
ENSMUSG00000110126	85.3895	-1.8575	0.54731	-3.39388	0.00068911	0.0137871	Gm9347	7	136412638	136414244	processed_pseudogene	120.061	116.031	113.732	198.352	71.4278	15.4459	42.0844	22.6519
ENSMUSG00000026977	429.501	1.09554	0.323128	3.39041	0.000697881	0.0139378	Marchf7	2	60040231	60081020	protein_coding	376.127	196.286	218.107	305.222	641.752	764.573	535.932	399.924
ENSMUSG00000066406	210.766	1.03627	0.305751	3.38927	0.00070079	0.013971	Akap13	7	75105282	75404357	protein_coding	76.9138	173.08	116.612	155.603	336.26	222.863	206.987	304.629
ENSMUSG00000068566	333.945	1.13836	0.336133	3.38662	0.000707588	0.0140815	Myadm	7	3337605	3348958	protein_coding	153.828	227.228	157.642	164.153	393.403	383.941	288.579	480.377
ENSMUSG00000034300	82.4403	1.64159	0.485671	3.38005	0.000724724	0.0143716	Fam53c	18	34891959	34906813	protein_coding	38.4569	24.1731	37.4309	47.023	48.3512	232.792	85.8866	92.951
ENSMUSG00000022018	4.85668	5.25471	1.55545	3.37826	0.000729455	0.0144399	Rgcc	14	79526196	79539085	protein_coding	0	0	0.719825	0	3.29667	8.82624	22.3305	5.46771
ENSMUSG00000089647	6.75654	6.68265	1.98057	3.3741	0.000740563	0.0146339	Gm2245	15	6633822	6683784	lncRNA	0	0	0	0	4.39556	3.30984	30.9192	26.5574
ENSMUSG00000026019	62.1175	-2.25254	0.667896	-3.37259	0.000744643	0.0146887	Wdr12	1	60108944	60137804	protein_coding	107.867	110.23	144.685	104.306	18.6811	3.30984	48.0965	27.3385
ENSMUSG00000029471	198.413	-1.2295	0.364982	-3.36865	0.000755369	0.0148741	Camkk2	5	122869233	122917472	protein_coding	233.555	206.922	346.956	361.65	138.46	84.9526	139.995	126.538
[truncated: 230 more rows]

## Sheet: Supplemental Table 6
Supplemental Table 1: DEGs of Low vs High
[truncated: 15 more rows]

## Sheet: Supplemental Table 7
Supplemental Table 7: List of Signature 1 genes
[truncated: 557 more rows]

## Sheet: Supplemental Table 8
Supplemental Table 8: List of Signature 2 genes
[truncated: 318 more rows]

## Sheet: Supplemental Table 9
Supplemental Table 9: Go enrichment analysis for signature 1 genes (516 genes) in bp terms.								GO_
[truncated: 646 more rows]

[truncated: 1 more sheets: Supplemental Table 10]
